# Supplementary material for: Factors associated with admission to intensive care units in COVID-19 patients in Lyon-France
Source: PLoS One. 2021 Jan 27;16(1):e0243709. doi: 10.1371/journal.pone.0243709 (PMC7840037; doi:10.1371/journal.pone.0243709)
Supplement: S1 File — (XLSX) [file pone.0243709.s001.xlsx]

## Sheet: Sheet 1
Gender	Age	Presence_symptoms	Fever	sorethroat	Diarrhoeas	Pain	Muscular_pain	Chest_pain	Joint_pain	Abdominal_pain	Weakness	Runnynose	Nauseas	Cough	Shortness_breath	Headache	Irratibility	Myalgia	Sympoms_other	Temperature_admission	Coma	Seizure	Conjunctival_injection	Dyspnoea	Abnormal_lung_auscultation	Pharyngeal_exudate	Lung_xray	Abnormal_lung_xray	Sign_others	Comorbidity	Cardiovascular	Neurological	Diabetes	Immunodeficiency	Renal_disease	Chronic_lung_disease	Cancer	Ward_admission	Ward_final	Lenght_symptom (d)	LOS	Death	WBC	Neutrophil	Lymphocyte	Monocyte	Platelet	RBC	Haemoglobin
Male	45	Yes	No	Yes	No	No	No	No	No	No	No	No	No	Yes	No	No	No	No	No	36.8				No	No	No				No	No	No	No	No	No	No	No	Medical	Medical	13	12	No
Male	53	Yes	Yes	No	No	No	No	No	No	No	No	Yes	No	No	No	No	No	No	No	38				No	No	No				Yes	Yes	No	No	No	No	No	No	Medical	Medical	17	15	No
Male	79	Yes	No	Yes	No	No	No	No	No	No	No	Yes	No	Yes	No	No	No	No	No	36.8				No	No	No				Yes	Yes	No	No	No	No	No	No	Medical	Medical	16	9	No	4.75	3.29	0.99	0.41	144	5.22	153
Female	78	Yes	No	No	No	No	No	No	No	No	No	Yes	No	No	No	No	No	No	No	36.6				No	No	No				Yes	No	No	No	Yes	No	No	No	Medical	Medical	18	8	No	4.14	1.79	1.93	0.31	272	4.95	141
Male	51	Yes	Yes	No	No	No	No	No	No	No	Yes	No	No	No	Yes	No	No	No	No	38.6	No	No	No	Yes	Yes	No	Yes	Yes	No	Yes	No	No	No	No	Yes	No	No	ICU	ICU	39	24	No	11.41	10.2	0.84	0.24	357	3.66	108
Male	49	Yes	Yes	No	No	Yes	Yes	No	No	No	Yes	Yes	No	No	No	Yes	No	Yes	No	38				No	No	No				No	No	No	No	No	No	No	No	Medical	Medical	12	8	No	4.57	2.72	1.07	0.7	137	5	137
Female	74	Yes	Yes	No	No	No	No	No	No	No	No	No	No	Yes	No	No	No	No	No	36.5	No	No	No	Yes	Yes	No	Yes	Yes	No	Yes	Yes	No	No	No	Yes	No	No	Medical	Medical	14	10	No	7.12	5.11	1.29	0.64	208	4.69	147
Female	49	Yes	Yes	Yes	No	Yes	Yes	No	No	No	Yes	No	No	Yes	Yes	No	No	Yes	No	37.8	No	No	No	Yes	Yes	No	Yes	Yes	No	Yes	Yes	No	No	No	No	No	No	Medical	Medical	19	11	No	4.39	3	0.76	0.61	171	4.75	140
Male	56	Yes	No	No	No	No	No	No	No	No	Yes	No	No	No	No	Yes	No	No	No	36.7	No	No	No	No	Yes	No	No		No	No	No	No	No	No	No	No	No	Medical	Medical	12	5	No	5.81	3.36	1.88	0.46	146	4.94	147
Female	54	Yes	Yes	No	No	No	No	No	No	No	Yes	Yes	No	Yes	No	Yes	No	No	No	36.6	No	No	No	No	Yes	No	Yes	No	No	No	No	No	No	No	No	No	No	Medical	Medical	14	4	No	2.79	1.5	0.99	0.28	194	4.67	142
Female	78	Yes	No	No	Yes	Yes	Yes	No	No	No	Yes	Yes	No	No	No	Yes	No	Yes	No	36.8	No	No	No	No	No	No	Yes	Yes	No	Yes	No	No	No	Yes	No	No	No	Medical	Medical	16	6	No	2.3	1.46	0.56	0.24	246	3.72	114
Male	71	Yes	Yes	No	No	No	No	No	No	No	No	Yes	No	No	No	No	No	No	No	35.9	No	No	No	No	No	No	No		No	Yes	Yes	No	No	No	No	No	No	Medical	Medical	15	4	No	6.49	4.12	1.5	0.78	203	4.78	153
Female	50	Yes	Yes	No	No	Yes	Yes	No	No	No	No	No	No	Yes	No	Yes	No	Yes	No	38				No	No	No				No	No	No	No	No	No	No	No	Medical	Medical	5	4	No	4.27	1.73	1.89	0.43	246	4.37	137
Female	81	Yes	Yes	No	Yes	No	No	No	No	No	Yes	No	No	No	No	No	No	No	No	36.9				No	No	No				Yes	Yes	No	No	No	No	No	No	Medical	Medical	22	5	No	4.43	2.58	1.37	0.45	142	4.43	127
Male	81	Yes	Yes	Yes	No	No	No	No	No	No	No	Yes	No	No	No	No	No	No	No	39	No	No	No	Yes	Yes	No	Yes	Yes	No	Yes	Yes	No	No	Yes	No	No	No	ICU	ICU	20	14	Yes	9.84	8.15	0.73	0.55	270	3.08	94
Male	48	Yes	Yes	No	No	Yes	Yes	No	No	No	Yes	Yes	No	Yes	No	No	No	Yes	No	36.7				No	No	No				No	No	No	No	No	No	No	No	Medical	Medical	12	5	No	3.07	1.25	1.33	0.42	154	4.78	142
Female	72	Yes	Yes	No	No	No	No	No	No	No	No	No	No	Yes	No	No	No	No	No	39.5				No	No	No				Yes	Yes	No	No	No	No	No	No	Medical	Medical	13	7	No	6.65	4.32	1.83	0.42	291	3.46	118
Female	72	Yes	Yes	No	Yes	Yes	Yes	No	No	No	No	No	No	Yes	No	No	No	Yes	No	36.4	No	No	No	No	No	No	Yes	Yes	No	Yes	Yes	No	No	No	No	No	No	Medical	Medical	20	11	No	3.94	2.4	0.93	0.6	71	5.49	161
Female	43	Yes	Yes	No	No	No	No	No	No	No	No	Yes	No	No	No	No	No	No	No	36.7	No	No	No	No	No	No	No		No	Yes	No	No	No	No	No	No	No	Medical	Medical	11	3	No	5.22	3.05	1.63	0.43	265	4.35	129
Male	51	Yes	Yes	No	No	No	No	No	No	No	Yes	No	No	Yes	No	No	No	No	No	36.5	No	No	No	No	No	No	No		No	No	No	No	No	No	No	No	No	Medical	Medical	12	3	No	4.51	2.73	1.14	0.38	184	4.96	143
Male	63	Yes	No	Yes	No	No	No	No	No	No	No	No	No	No	No	Yes	No	No	Yes	36.7	No	No	No	No	No	No	No		No	Yes	Yes	No	No	No	No	No	No	Medical	Medical	12	4	No	4.12	2.42	1.21	0.4	177	4.56	134
Male	80	Yes	Yes	No	No	No	No	No	No	No	Yes	No	No	Yes	No	Yes	No	No	No	36.2	No	No	No	No	No	No	No		No	Yes	Yes	No	No	No	No	No	No	Medical	Medical	15	9	No	4.48	2.25	1.61	0.54	187	5.27	144
Female	77	Yes	Yes	Yes	No	Yes	Yes	No	No	No	Yes	Yes	No	No	No	No	No	Yes	No	37.5	No	No	No	No	No	No	Yes	No	No	Yes	Yes	No	No	Yes	No	No	No	Medical	Medical	15	6	No	5	2.73	1.67	0.47	163	4.96	150
Male	61	Yes	Yes	No	No	Yes	Yes	No	No	No	No	No	No	Yes	No	Yes	No	Yes	No	36.4	No	No	No	No	No	No	No		No	No	No	No	No	No	No	No	No	Medical	Medical	7	5	No	5.13	1.95	2.44	0.71	176	4.79	145
Female	81	Yes	Yes	No	No	No	No	No	No	No	Yes	No	No	No	No	No	No	No	No	38.1	No	No	No	Yes	Yes	No	Yes	Yes	No	Yes	Yes	No	No	No	No	No	Yes	Medical	Medical	8	7	No	4.88	3.81	0.84	0.2	118	5.43	148
Female	77	Yes	Yes	No	No	No	No	No	No	No	No	Yes	No	Yes	No	No	No	No	No	37.1	No	No	No	No	No	Yes	Yes	Yes	No	No	No	No	No	No	No	No	No	Medical	Medical	16	5	No	6.95	5.39	1.09	0.28	200	4.73	143
Male	77	Yes	No	No	No	No	No	No	No	No	No	No	No	Yes	No	No	No	No	No	36.4	No	No	No	No	No	No	No		No	Yes	Yes	No	Yes	No	No	No	No	Medical	Medical	14	3	No	6.54	4.28	1.56	0.46	255	3.33	104
Male	47	Yes	Yes	Yes	Yes	No	No	No	No	No	No	No	No	Yes	No	No	No	No	No	36.4	No	No	No	No	Yes	No	Yes	Yes	No	No	No	No	No	No	No	No	No	Medical	Medical	13	4	No	5.44	2.56	2.41	0.39	218	5.07	147
Female	48	Yes	Yes	No	No	Yes	Yes	No	No	No	Yes	Yes	Yes	Yes	No	No	No	Yes	No	36.9	No	No	No	No	No	No	Yes	No	No	No	No	No	No	No	No	No	No	Medical	Medical	13	4	No	6.47	2.97	2.64	0.7	260	4.74	138
Female	61	Yes	Yes	No	Yes	Yes	Yes	No	No	No	Yes	No	No	Yes	No	No	No	Yes	No	39	No	No	No	No	No	No	No		No	Yes	No	No	No	No	No	No	Yes	Medical	Medical	5	3	No	3.79	1.75	1.57	0.38	136	3.84	119
Female	38	Yes	Yes	Yes	No	Yes	Yes	No	No	No	Yes	Yes	No	No	No	Yes	No	Yes	No	36.8	No	No	No	No	No	No	No		No	No	No	No	No	No	No	No	No	Medical	Medical	9	3	No	4.73	1.17	2.91	0.58	235	4.38	135
Male	74	Yes	Yes	No	Yes	No	No	No	No	No	No	No	No	Yes	No	Yes	No	No	No	36.7	No	No	No	No	Yes	No	Yes	Yes	No	Yes	No	Yes	No	No	No	No	No	Medical	Medical	12	7	No	9.63	5.95	2.38	1.06	316	4.6	137
Male	50	Yes	Yes	No	Yes	Yes	Yes	No	No	No	No	No	No	Yes	No	Yes	No	Yes	No	37.3	No	No	No	No	No	Yes	No		No	No	No	No	No	No	No	No	No	Medical	Medical	6	2	No	4.02	2.76	0.96	0.27	140	5.4	158
Male	82	Yes	Yes	Yes	No	No	No	No	No	No	No	No	No	No	No	No	No	No	Yes	38.4	No	No	No	Yes	Yes	No	Yes	Yes	No	Yes	Yes	No	No	No	No	Yes	No	Medical	ICU	20	5	Yes	6.36	5.09	0.94	0.28	226	4.39	147
Female	76	Yes	Yes	No	No	No	No	No	No	No	Yes	No	No	Yes	Yes	No	No	No	No	36	No	No	No	No	No	No	No		No	Yes	Yes	No	No	No	No	No	No	Medical	Medical	13	5	No
Male	80	Yes	Yes	No	Yes	No	No	No	No	No	No	No	No	No	No	No	No	No	No	38.9	No	No	No	Yes	Yes	No	Yes	Yes	No	Yes	Yes	No	Yes	No	No	No	No	Medical	ICU	12	5	Yes	2.7	2.07	0.44	0.18	111	4.94	141
Male	82	Yes	Yes	No	Yes	No	No	No	No	No	No	No	No	Yes	No	No	No	No	No	38.6	No	No	No	Yes	Yes	Yes	Yes	Yes	No	Yes	Yes	No	No	No	No	No	No	ICU	ICU	7	5	Yes	9.06	7.44	1.07	0.44	301	4.01	118
Female	85	Yes	Yes	Yes	No	No	No	No	No	No	No	No	No	Yes	No	No	No	No	No	36.7	No	No	No	No	Yes	No	Yes	Yes	No	Yes	Yes	No	Yes	No	No	No	No	Medical	Medical	20	18	No	4.46	2.46	0.89	0.94	173	4.88	145
Female	92	Yes	Yes	No	No	No	No	No	No	No	No	No	Yes	No	No	No	Yes	No	No	38.1	No	No	No	Yes	Yes	No	Yes	Yes	No	Yes	Yes	Yes	Yes	No	No	No	No	Medical	ICU	31	6	No	7.09	5.48	1	0.56	175	4.69	145
Male	91	Yes	Yes	No	No	No	No	No	No	No	Yes	No	No	Yes	Yes	No	No	No	No	36	No	No	No	Yes	Yes	No	Yes	Yes	No	Yes	Yes	No	No	No	Yes	No	No	Medical	Medical	15	12	Yes	10.19	7.73	1.42	0.49	484	3.96	119
Male	73	Yes	Yes	No	No	Yes	Yes	No	No	No	No	No	No	No	Yes	No	No	Yes	No	36.5	No	No	No	Yes	Yes	No	Yes	Yes	No	Yes	Yes	No	No	No	Yes	No	No	ICU	ICU	40	36	Yes	10.08	8.96	0.46	0.53	146	3.37	108
Male	97	Yes	Yes	No	No	No	No	No	No	No	No	No	No	No	Yes	No	No	No	No	38.6	No	No	No	Yes	Yes	No	Yes	Yes	No	Yes	Yes	No	No	No	No	No	No	Medical	Medical	15	8	Yes	3.09	1.88	0.86	0.31	99	5.22	144
Male	49	Yes	Yes	Yes	No	Yes	Yes	No	No	No	Yes	No	No	Yes	No	No	No	Yes	No	36.6	No	No	No	Yes	No	No	Yes	No	No	No	No	No	No	No	No	No	No	Medical	Medical	18	10	No	3.74	2.76	0.65	0.29	131	4.73	145
Male	40	Yes	Yes	No	No	No	No	No	No	No	Yes	Yes	No	Yes	No	Yes	No	No	No	37.2				No	No	No				No	No	No	No	No	No	No	No	Medical	Medical	12	4	No	6.17	3.84	1.3	0.95	167	4.76	136
Male	67	Yes	Yes	No	No	No	No	No	No	No	No	No	No	No	Yes	No	No	No	No	38.7	No	No	No	Yes	Yes	No	Yes	No	No	Yes	Yes	No	No	No	No	No	No	Medical	Medical	10	11	No	7.08	4.49	2.02	0.55	106	4.08	151
Male	76	Yes	Yes	No	Yes	No	No	No	No	No	No	No	No	Yes	Yes	No	No	No	No	36.6	No	No	No	Yes	Yes	No	No		No	No	No	No	No	No	No	No	No	ICU	ICU	30	7	No	4.3	3.73	0.37	0.19	214	4.89	160
Female	35	Yes	Yes	No	No	Yes	Yes	No	No	No	Yes	No	No	Yes	No	Yes	No	Yes	No	37	No	No	No	No	No	No	Yes	No	No	Yes	No	No	No	No	No	No	No	Medical	Medical	7	3	No	2.83	0.78	1.73	0.29	232	4.29	129
Male	69	Yes	Yes	No	No	No	No	No	No	No	Yes	No	No	Yes	No	No	No	No	No	38.8	No	No	No	No	Yes	No	No		No	Yes	Yes	No	Yes	No	No	Yes	No	Medical	Medical	12	3	No	5.83	3.45	1.79	0.56	202	4.89	140
Female	66	Yes	Yes	No	No	No	No	No	No	No	Yes	Yes	No	Yes	Yes	No	No	No	No	36.7	No	No	No	No	Yes	No	Yes	Yes	No	Yes	Yes	No	No	No	No	No	No	Medical	Medical	18	11	No	5.21	3.96	0.84	0.4	142	4.44	131
Female	92	Yes	Yes	No	No	No	No	No	No	No	Yes	No	No	Yes	No	No	No	No	No	36.4	No	No	No	No	Yes	No	Yes	Yes	No	Yes	Yes	Yes	No	No	No	No	No	Medical	Medical	10	9	No	3.8	2.58	0.36	0.84	131	3.83	119
Female	78	Yes	Yes	No	Yes	Yes	No	No	No	Yes	Yes	No	No	Yes	Yes	No	No	No	No	38.8	No	No	No	No	Yes	No	Yes	Yes	No	Yes	Yes	No	No	No	Yes	No	No	Medical	Medical	13	5	No	4.54	3.37	0.61	0.4	177	3.73	117
Male	68	Yes	Yes	No	No	Yes	Yes	No	No	No	Yes	No	No	Yes	Yes	Yes	No	Yes	No	37	No	No	No	No	Yes	No	Yes	Yes	No	Yes	No	No	No	No	No	No	No	ICU	ICU	35	30	Yes	16.43	14.92	0.54	0.66	440	4.51	107
Female	64	Yes	Yes	Yes	No	No	No	No	No	No	No	No	No	No	No	No	No	No	No	37	No	No	No	Yes	Yes	No	Yes	Yes	No	Yes	Yes	No	No	No	No	No	Yes	Medical	Medical	12	2	No
Female	90	Yes	No	No	No	No	No	No	No	No	No	No	No	Yes	No	Yes	Yes	No	No	36.7	No	No	No	No	Yes	Yes	Yes	Yes	No	Yes	No	No	No	Yes	No	Yes	No	Medical	Medical	19	10	No	12.12	10.3	0.97	0.61	419	4.29	122
Female	92	Yes	Yes	No	No	No	No	No	No	No	Yes	No	No	No	No	No	Yes	No	No	37.5	No	No	No	Yes	Yes	No	Yes	Yes	No	Yes	No	No	No	No	No	No	No	Medical	Medical	21	11	Yes	15.67	10.97	1.25	1.41	420	4.35	130
Male	84	Yes	No	No	No	No	No	No	No	No	No	No	No	Yes	No	No	No	No	No	36.6	No	No	No	Yes	Yes	Yes	Yes	Yes	No	Yes	Yes	No	Yes	No	No	Yes	No	Medical	ICU	16	8	Yes	2.18	1.19	0.29	0.53	163	3.59	107
Male	78	Yes	Yes	No	No	No	No	No	No	No	No	No	No	Yes	No	No	No	No	No	38.7	No	No	No	No	Yes	No	Yes	Yes	No	Yes	Yes	No	Yes	No	No	No	Yes	Medical	ICU	33	4	Yes	118.89	2.38	116.51	0	66	3.04	104
Male	88	Yes	Yes	Yes	Yes	No	No	No	No	No	No	No	No	Yes	Yes	No	Yes	No	No	39.4	No	No	No	Yes	Yes	No	Yes	Yes	No	Yes	Yes	No	No	No	No	No	No	Medical	Medical	17	10	No	10.89	9.68	0.6	0.58	131	5.41	173
Female	65	Yes	Yes	No	No	Yes	Yes	No	No	No	No	No	No	Yes	No	Yes	No	Yes	No	39.7	No	No	No	Yes	Yes	No	Yes	Yes	No	Yes	Yes	No	Yes	No	No	No	No	ICU	ICU	39	30	Yes	5.67	4.11	1.21	0.34	223	3.73	109
Female	78	Yes	Yes	No	No	No	No	No	No	No	No	No	No	Yes	No	No	No	No	No	37.1	No	No	No	Yes	Yes	No	Yes	Yes	No	Yes	Yes	No	Yes	No	No	No	No	Medical	Medical	23	9	No	8.93	7.53	0.8	0.49	389	3.93	120
Male	84	Yes	Yes	No	No	No	No	No	No	No	Yes	No	No	Yes	No	No	No	No	No	36.1	No	No	No	No	No	No	No		No	Yes	No	No	No	No	No	No	No	Medical	Medical	10	2	No
Male	84	Yes	Yes	No	No	No	No	No	No	No	No	No	No	Yes	No	No	No	No	No	39.5	No	No	No	Yes	Yes	No	Yes	Yes	No	Yes	Yes	No	No	Yes	No	No	Yes	Medical	ICU	9	1	Yes	4.14	3.76	0.27	0.11	161	4.63	153
Male	77	Yes	Yes	No	No	No	No	No	No	No	Yes	No	No	No	No	No	No	No	No	37	No	No	No	Yes	Yes	No	Yes	Yes	Yes	Yes	Yes	No	No	No	Yes	Yes	No	ICU	ICU	38	21	No	25.08	19.56	2.76	1	322	3.76	112
Male	54	Yes	Yes	No	No	No	No	No	No	No	Yes	No	No	Yes	No	No	No	No	No	38	No	No	No	Yes	No	No	Yes	Yes	No	Yes	Yes	No	No	No	No	No	No	Medical	Medical	17	6	No	4.06	3.45	0.41	0.2	150	6.51	123
Female	85	Yes	Yes	No	No	No	No	No	No	No	Yes	No	No	Yes	Yes	No	No	No	Yes	38.2	No	No	No	Yes	Yes	No	Yes	Yes	No	No	No	No	No	No	No	No	No	Medical	Medical	25	10	No	10.88	7.59	1.62	1.45	641	3.8	117
Male	78	Yes	Yes	No	No	Yes	Yes	No	No	No	No	No	No	Yes	Yes	No	No	Yes	No	37.8	No	No	No	Yes	No	No	Yes	No	No	Yes	Yes	No	No	No	No	No	No	Medical	Medical	9	5	No	6.04	4.44	1.15	0.43	134	4.32	131
Male	91	Yes	Yes	No	No	Yes	Yes	No	No	Yes	Yes	No	Yes	Yes	Yes	No	No	Yes	Yes	37	No	No	No	Yes	Yes	No	Yes	Yes	No	Yes	Yes	Yes	No	Yes	No	No	Yes	Medical	Medical	20	6	No	5.2	4.21	0.59	0.38	286	3.2	109
Male	41	Yes	Yes	No	No	Yes	Yes	No	No	No	Yes	No	No	No	No	No	No	Yes	No	39.4	No	No	No	Yes	No	No	No		No	Yes	Yes	No	No	Yes	No	No	No	Medical	Medical	12	2	No	4.73	3.7	0.79	0.22	166	4.89	142
Female	85	Yes	Yes	No	No	No	No	No	No	No	Yes	No	No	No	No	No	No	No	Yes	38	No	No	No	No	No	No	No		No	Yes	Yes	Yes	Yes	No	No	No	No	Medical	Medical	17	9	No	7.7	5.31	1.21	1.02	232	3.13	99
Male	37	Yes	Yes	No	No	No	No	No	No	No	Yes	No	No	Yes	No	No	No	No	No	39.9	No	No	No	No	No	No	No		No	Yes	No	No	No	No	No	No	No	Medical	Medical	16	8	No	4.26	2.28	1.58	0.33	171	5.11	153
Male	37	Yes	Yes	No	No	No	No	No	No	No	Yes	No	No	No	Yes	Yes	No	No	No	39.1	No	No	No	Yes	Yes	No	Yes	Yes	No	Yes	No	No	No	No	No	No	No	ICU	ICU	23	3	No	10.78	9.31	0.91	0.49	159	4.74	141
Female	84	Yes	Yes	No	Yes	No	No	No	No	No	Yes	No	No	No	No	No	No	No	No	38.4	No	No	No	No	No	No	No		No	Yes	Yes	No	Yes	No	No	No	No	Medical	Medical	33	22	No	7.51	5.14	1.72	0.55	339	4.23	125
Male	72	Yes	No	No	No	No	No	No	No	No	No	No	No	Yes	No	No	No	No	No	36.5	No	No	No	Yes	Yes	No	Yes	Yes	No	Yes	Yes	No	No	No	No	No	No	Medical	Medical	15	5	No	8.52	6.57	0.72	0.93	324	4.79	146
Male	70	Yes	Yes	No	No	Yes	Yes	No	No	No	No	No	No	No	Yes	No	No	Yes	No	37.1	No	No	No	Yes	Yes	No	Yes	Yes	No	Yes	No	No	Yes	No	No	Yes	No	ICU	ICU	33	4	Yes	5.01	3.81	0.9	0.26	152	5.93	167
Male	57	Yes	No	No	No	No	No	No	No	No	Yes	No	No	Yes	No	No	No	No	Yes	36.2	No	No	No	Yes	Yes	No	Yes	No	No	Yes	No	No	No	No	No	No	Yes	Medical	Medical	18	4	No	2.04	1.61	0.29	0.12	51	3.3	93
Male	80	Yes	Yes	No	No	Yes	Yes	No	No	No	Yes	No	No	No	No	No	No	Yes	No	38.8	No	No	No	Yes	Yes	No	Yes	No	No	Yes	Yes	No	Yes	No	Yes	No	No	Medical	Medical	11	8	No	6.53	3.36	2.09	1.01	167	4.98	158
Female	87	Yes	No	No	No	No	No	No	No	No	Yes	No	No	Yes	Yes	No	Yes	No	No	37	No	No	No	Yes	Yes	No	Yes	Yes	No	Yes	Yes	No	No	No	No	No	No	ICU	ICU	17	1	No	6.9	6.08	0.55	0.25	269	4.72	136
Female	66	Yes	Yes	No	No	No	No	No	No	No	Yes	No	No	No	No	No	No	No	No	38.4	No	No	No	Yes	Yes	No	Yes	Yes	No	Yes	No	No	No	Yes	No	No	No	Medical	Medical	22	2	No	13.82	11.5	1.11	1.01	216	5.07	149
Male	71	Yes	Yes	No	No	No	No	No	No	No	No	No	No	Yes	Yes	Yes	No	No	No	38.1	No	No	No	Yes	Yes	No	Yes	No	No	No	No	No	No	No	No	No	No	Medical	Medical	13	3	No
Male	70	Yes	Yes	No	No	No	No	No	No	No	Yes	No	No	Yes	No	No	Yes	No	No	37.6	No	No	No	No	Yes	No	Yes	Yes	No	No	No	No	No	No	No	No	No	Medical	ICU	24	6	Yes	10.77	9.65	0.48	0.51	258	5.33	161
Female	85	Yes	Yes	No	No	No	No	No	No	No	Yes	No	No	No	Yes	No	Yes	No	No	37.5	No	No	No	Yes	No	No	Yes	No	No	Yes	Yes	No	No	No	No	No	No	Medical	Medical	16	14	No	14.27	10.86	0.37	1.9	257	5.67	162
Male	66	Yes	Yes	No	Yes	Yes	No	No	No	Yes	No	No	No	Yes	No	No	No	No	No	38.4	No	No	No	No	Yes	No	Yes	Yes	No	Yes	No	No	Yes	No	No	No	No	Medical	Medical	25	15	No	5.89	4.25	1.05	0.52	171	5.31	145
Male	44	Yes	Yes	No	No	No	No	No	No	No	No	No	No	Yes	Yes	No	No	No	No	37.8	No	No	No	Yes	Yes	No	No		No	Yes	Yes	No	No	No	No	No	No	Medical	Medical	13	8	No	5.73	4.14	1.07	0.47	160	4.96	148
Male	75	Yes	Yes	No	No	No	No	No	No	No	No	No	No	Yes	Yes	No	No	No	No	39.5	No	No	No	Yes	No	No	Yes	Yes	No	Yes	Yes	No	No	No	No	Yes	No	Medical	ICU	12	2	No	2.75	1.88	0.65	0.17	135	4.32	133
Male	79	Yes	Yes	No	No	No	No	No	No	No	Yes	No	No	Yes	Yes	No	No	No	No	37.2	No	No	No	Yes	Yes	No	Yes	Yes	No	Yes	Yes	No	No	No	No	No	Yes	ICU	ICU	29	3	Yes	5.62	3.45	1.38	0.66	152	4.81	156
Female	68	Yes	Yes	No	Yes	No	No	No	No	No	Yes	No	No	Yes	No	No	No	No	No	38.2	No	No	No	No	Yes	No	Yes	Yes	No	Yes	Yes	No	No	No	No	No	No	Medical	Medical	10	7	No	7.13	5.18	1.54	0.39	179	5.17	115
Male	74	Yes	Yes	No	No	No	No	No	No	No	Yes	No	No	Yes	Yes	No	No	No	No	39.3	No	No	No	Yes	Yes	No	Yes	Yes	No	Yes	Yes	No	No	Yes	Yes	Yes	Yes	Medical	ICU	26	14	Yes	7.79	5.56	1.61	0.61	253	5.32	146
Female	67	Yes	Yes	No	No	No	No	No	No	No	No	No	Yes	No	Yes	No	No	No	No	38.3	No	No	No	Yes	Yes	No	Yes	Yes	No	Yes	Yes	Yes	Yes	No	No	No	Yes	ICU	ICU	41	18	No	4.29	3.06	0.97	0.24	173	3.96	103
Male	86	Yes	Yes	No	No	No	No	No	No	No	Yes	No	No	Yes	Yes	No	No	No	No	38.3	No	No	No	Yes	Yes	No	Yes	Yes	No	Yes	Yes	No	No	No	No	Yes	No	Medical	ICU	27	12	No	8.42	7.29	0.51	0.51	142	4.54	147
Male	59	Yes	Yes	No	No	No	No	No	No	No	Yes	No	No	Yes	Yes	No	Yes	No	No	38.4	No	No	No	Yes	Yes	No	Yes	Yes	No	Yes	Yes	Yes	No	No	No	No	No	Medical	Medical	18	12	No	4.05	2.99	0.62	0.42	47	2.83	92
Male	82	Yes	Yes	Yes	No	No	No	No	No	No	Yes	No	No	Yes	Yes	No	No	No	No	35.8	No	No	No	Yes	Yes	No	Yes	No	No	Yes	No	No	Yes	No	No	No	No	Medical	Medical	17	9	No	5.38	4.88	0.35	0.14	194	3.72	117
Male	79	Yes	Yes	No	No	No	No	No	No	No	No	No	No	Yes	No	No	No	No	No	38.5	No	No	No	Yes	No	No	No		No	Yes	No	No	No	No	No	Yes	No	Medical	Medical	7	2	No	8.33	5.59	1.94	0.74	190	4.7	146
Male	85	Yes	Yes	No	No	No	No	No	No	No	No	No	Yes	No	Yes	No	No	No	No	38.7	No	No	No	Yes	Yes	No	Yes	Yes	No	Yes	Yes	Yes	Yes	No	No	No	Yes	Medical	Medical	20	5	Yes	5.96	5.15	0.51	0.15	157	4.7	154
Male	60	Yes	Yes	No	No	No	No	No	No	No	Yes	Yes	No	Yes	Yes	No	No	No	No	37.6	No	No	No	Yes	Yes	No	Yes	Yes	No	No	No	No	No	No	No	No	No	ICU	ICU	34	13	No	7.84	7.18	0.46	0.19	165	5.05	147
Female	78	Yes	Yes	No	Yes	Yes	Yes	No	No	No	Yes	No	No	Yes	Yes	No	No	Yes	Yes	38.4	No	No	No	Yes	Yes	Yes	Yes	Yes	No	Yes	Yes	No	No	No	No	Yes	No	Medical	Medical	24	18	No	4.74	3.78	0.51	0.44	202	4.47	134
Female	86	Yes	Yes	No	No	No	No	No	No	No	Yes	No	No	Yes	No	No	No	No	No	38.3	No	No	No	No	No	No	Yes	No	No	Yes	Yes	No	No	Yes	Yes	No	Yes	Medical	Medical	14	11	No	6.62	3.86	0.98	0.77	271	3.77	114
Male	90	Yes	Yes	Yes	No	No	No	No	No	No	Yes	No	No	Yes	No	No	No	No	No	37.6	No	No	No	No	No	No	Yes	No	No	Yes	Yes	Yes	No	No	No	No	No	Medical	Medical	10	7	Yes	5.23	3.74	0.61	0.85	137	4.69	147
Male	27	Yes	Yes	No	No	No	No	No	No	No	Yes	No	No	Yes	Yes	No	No	No	No	36.5	No	No	No	Yes	Yes	No	Yes	Yes	No	No	No	No	No	No	No	No	No	ICU	ICU	21	2	No	6.08	4.25	1.37	0.41	337	8.68	171
Female	44	Yes	Yes	No	No	No	No	No	No	No	Yes	No	No	Yes	No	No	No	No	No	37.3	No	No	No	Yes	Yes	No	Yes	Yes	No	Yes	No	No	No	No	No	Yes	No	Medical	Medical	12	3	No	4.28	2.64	1.25	0.35	169	4.79	144
Female	73	Yes	Yes	No	No	No	No	No	No	No	Yes	No	No	Yes	No	No	No	No	No	37.4	No	No	No	Yes	Yes	No	Yes	Yes	No	Yes	Yes	No	Yes	No	No	Yes	No	Medical	Medical	17	5	No	5.49	3.53	1.46	0.46	197	4.12	122
Female	83	Yes	Yes	No	Yes	No	No	No	No	No	Yes	Yes	No	Yes	No	Yes	No	No	No	38	No	No	No	No	Yes	No	Yes	Yes	No	Yes	Yes	No	Yes	No	No	No	No	Medical	Medical	12	8	No	6.25	5.21	0.82	0.21	140	3.73	114
Male	81	Yes	Yes	No	No	No	No	No	No	No	Yes	No	Yes	Yes	No	No	No	No	No	38.2	No	No	No	No	No	No	Yes	No	No	Yes	No	No	No	No	No	No	Yes	Medical	ICU	27	8	Yes	8.62	5.9	0.93	1.64	416	5.22	136
Female	92	Yes	Yes	No	No	No	No	No	No	No	Yes	No	No	Yes	No	No	No	No	No	37.4	No	No	No	Yes	Yes	Yes	Yes	Yes	No	Yes	Yes	No	Yes	No	No	No	No	Medical	Medical	13	12	Yes	7.19	3.58	2.69	0.88	192	3.64	110
Male	81	Yes	Yes	No	No	No	No	No	No	No	Yes	No	Yes	Yes	No	No	No	No	No	39.9	No	No	No	Yes	Yes	No	No		No	Yes	Yes	Yes	No	No	Yes	Yes	No	Medical	Medical	21	12	No	3.44	2.03	0.99	0.41	120	3.92	129
Male	63	Yes	Yes	No	No	No	No	No	No	No	No	No	Yes	Yes	Yes	No	No	No	No	38.7	No	No	No	Yes	Yes	No	Yes	Yes	No	Yes	Yes	No	No	No	No	No	No	Medical	ICU	21	3	No	5.84	4.82	0.73	0.27	177	4.28	117
Female	69	Yes	Yes	No	Yes	No	No	No	No	No	Yes	No	No	Yes	No	No	No	No	No	38.5	No	No	No	No	Yes	Yes	No		No	Yes	No	No	Yes	No	Yes	No	Yes	Medical	Medical	26	11	No	2.36	1.15	0.64	0.4	88	2.87	92
Female	83	Yes	Yes	No	No	No	No	No	No	No	Yes	No	No	Yes	No	No	No	No	No	37.8	No	No	No	Yes	Yes	No	No		No	Yes	Yes	No	No	No	Yes	Yes	Yes	Medical	Medical	14	12	No	5.47	3.73	1.13	0.6	216	4.09	127
Male	90	Yes	Yes	No	Yes	No	No	No	No	No	Yes	No	No	Yes	No	No	No	No	No	37.3	No	No	No	No	No	No	Yes	Yes	No	Yes	Yes	Yes	No	No	Yes	No	No	Medical	Medical	10	7	No	3.86	2.43	0.96	0.47	149	4.33	137
Female	88	Yes	Yes	No	No	No	No	No	No	No	Yes	No	No	Yes	Yes	No	No	No	No	37.2	No	No	No	Yes	Yes	No	Yes	Yes	No	Yes	Yes	No	Yes	Yes	Yes	No	No	ICU	ICU	26	2	No	9.09	6.44	1.99	0.48	394	4.15	110
Male	96	Yes	Yes	No	No	No	No	No	No	No	Yes	No	No	Yes	Yes	No	No	No	No	39.4	No	No	No	Yes	Yes	No	Yes	Yes	No	Yes	Yes	Yes	No	No	Yes	Yes	No	Medical	Medical	14	12	Yes	7.3	6.05	0.56	0.68	108	4.65	140
Male	54	Yes	Yes	No	No	Yes	Yes	No	No	No	No	No	No	Yes	No	Yes	No	Yes	No	37.6	No	No	No	Yes	Yes	No	Yes	Yes	No	No	No	No	No	No	No	No	No	Medical	Medical	15	8	No	7.23	5.19	1.4	0.62	234	5.05	134
Female	57	Yes	Yes	No	No	Yes	Yes	No	No	No	No	No	No	Yes	No	Yes	No	Yes	No	39.4	No	No	No	No	No	No	No		No	Yes	No	No	Yes	No	No	Yes	No	Medical	Medical	15	13	No	5.51	3.22	1.9	0.35	230	4.42	130
Female	76	Yes	Yes	No	No	Yes	Yes	No	No	No	No	No	No	Yes	Yes	Yes	No	Yes	No	37.7	No	No	No	Yes	No	Yes	Yes	Yes	No	Yes	Yes	No	No	No	No	No	Yes	Medical	Medical	13	7	No	4.37	2.91	1	0.41	198	3.82	122
Female	80	Yes	Yes	No	No	Yes	No	Yes	No	No	Yes	No	No	No	Yes	No	No	No	No	38.2	No	No	No	Yes	No	No	Yes	Yes	No	Yes	Yes	Yes	Yes	No	No	No	No	Medical	Medical	11	9	No	3.95	2.35	0.77	0.79	204	4.88	137
Male	79	Yes	Yes	No	Yes	Yes	No	Yes	No	No	Yes	Yes	No	Yes	Yes	No	No	No	No	38.6	No	No	No	Yes	Yes	No	Yes	Yes	No	Yes	Yes	No	Yes	No	No	No	No	Medical	Medical	14	9	No	9.56	8	1.1	0.37	102	4.27	124
Male	59	Yes	Yes	No	Yes	Yes	Yes	No	No	No	Yes	No	Yes	Yes	Yes	Yes	No	Yes	No	37.6	No	No	No	No	Yes	No	Yes	Yes	No	Yes	Yes	No	No	No	No	No	No	Medical	Medical	19	3	No	6.62	5.26	0.88	0.4	218	4.65	137
Male	28	Yes	Yes	No	No	No	No	No	No	No	Yes	No	No	Yes	No	No	No	No	No	37	No	No	No	No	Yes	No	Yes	Yes	Yes	No	No	No	No	No	No	No	No	Medical	Medical		2	No	7.57	5.62	1.13	0.76	258	5.29	155
Male	72	Yes	Yes	No	Yes	No	No	No	No	No	Yes	No	No	Yes	Yes	No	No	No	No	37.5	No	No	No	Yes	Yes	No	Yes	Yes	No	Yes	Yes	No	No	No	No	No	No	Medical	ICU	22	7	No	3.98	3.26	0.45	0.25	165	5.46	169
Female	79	Yes	Yes	No	No	No	No	No	No	No	Yes	No	No	Yes	Yes	No	No	No	No	39.5	No	No	No	Yes	Yes	Yes	Yes	Yes	No	Yes	No	Yes	No	No	No	Yes	No	Medical	Medical	10	2	Yes	6.63	6.43	0.2	0	242	4.21	97
Male	87	Yes	Yes	No	Yes	No	No	No	No	No	Yes	No	No	Yes	Yes	No	No	No	No	37.4	No	No	No	Yes	Yes	No	Yes	No	No	Yes	Yes	No	No	No	No	Yes	No	Medical	Medical	13	2	No	6.65	5.32	0.87	0.43	257	4.25	116
Female	66	Yes	Yes	No	No	No	No	No	No	No	Yes	Yes	No	Yes	No	No	No	No	No	39.4	No	No	No	No	No	No	Yes	Yes	No	Yes	Yes	No	No	No	No	No	No	Medical	Medical	14	11	No	5.21	3.96	0.84	0.4	142	4.44	131
Female	77	Yes	Yes	No	Yes	No	No	No	No	No	No	No	No	Yes	Yes	No	No	No	No	38.6	No	No	No	Yes	Yes	Yes	Yes	Yes	Yes	Yes	No	No	No	No	No	Yes	No	Medical	Medical	14	7	No	6.86	4.99	1.16	0.61	220	4.5	128
Male	90	Yes	Yes	No	Yes	Yes	Yes	No	No	No	Yes	No	No	Yes	Yes	No	No	Yes	No	38.2	No	No	No	No	Yes	No	Yes	Yes	Yes	Yes	Yes	No	No	No	No	No	Yes	Medical	Medical	15	6	Yes	4.23	3.49	0.43	0.29	132	4.44	147
Female	62	Yes	Yes	No	Yes	Yes	Yes	No	No	No	Yes	No	No	Yes	No	No	No	Yes	No	39.7	No	No	No	No	No	No	Yes	Yes	No	No	No	No	No	No	No	No	No	Medical	Medical	28	21	No	3.93	2.92	0.72	0.26	142	4.56	133
Male	75	Yes	Yes	No	Yes	No	No	No	No	No	No	No	No	Yes	Yes	No	No	No	No	38.8	No	No	No	Yes	Yes	No	Yes	Yes	Yes	Yes	No	No	No	No	No	Yes	No	Medical	Medical	14	4	No	8.68	7.38	1.1	0.14	222	5.47	161
Female	68	Yes	Yes	No	No	Yes	Yes	No	No	No	Yes	No	No	Yes	No	No	No	Yes	Yes	38.3	No	No	No	No	No	No	Yes	Yes	No	Yes	No	No	No	No	No	No	Yes	Medical	Medical	14	2	No	4.41	2.97	1.05	0.36	180	4.04	121
Male	93	Yes	Yes	No	No	No	No	No	No	No	Yes	No	No	Yes	No	No	No	No	No	38.7	No	No	No	Yes	No	No	Yes	Yes	No	Yes	Yes	Yes	No	No	No	Yes	No	Medical	Medical	14	2	No	3.09	1.38	1.1	0.54	170	3.62	108
Female	75	Yes	No	No	No	Yes	No	No	No	Yes	Yes	No	Yes	Yes	Yes	No	No	No	No	36.5	No	No	No	Yes	Yes	No	No		No	Yes	Yes	Yes	Yes	No	No	No	No	Medical	Medical	5	4	Yes	7.38	4.48	2.06	0.59	222	4.36	130
Female	85	Yes	Yes	No	No	Yes	Yes	No	No	No	Yes	No	No	Yes	No	No	No	Yes	No	37.5	No	No	No	No	Yes	No	Yes	Yes	No	Yes	No	No	No	No	No	No	No	Medical	Medical	17	2	No	6.36	5.13	0.74	0.48	183	4.09	123
Male	81	Yes	No	No	No	Yes	No	No	No	Yes	Yes	No	No	No	No	No	No	No	No	33.6	No	No	No	Yes	Yes	No	No		No	Yes	Yes	No	Yes	No	No	No	No	Medical	Medical	17	13	Yes	11.32	7.92	1.68	1.46	302	4.64	113
Male	64	Yes	Yes	No	Yes	Yes	No	No	Yes	No	No	No	No	Yes	Yes	No	No	No	No	38.4	No	No	No	Yes	Yes	No	Yes	Yes	Yes	Yes	Yes	No	Yes	No	No	Yes	No	Medical	Medical	21	14	No	4.23	3.1	0.6	0.51	156	3.83	110
Male	47	Yes	Yes	No	No	No	No	No	No	No	No	No	No	Yes	No	No	No	No	No	38.4	No	No	No	Yes	No	No	Yes	No	No	Yes	No	No	Yes	No	No	No	No	Medical	Medical	26	1	No	6.07	5.01	0.68	0.34	183	5.14	139
Male	49	Yes	Yes	No	No	No	No	No	No	No	No	No	No	Yes	Yes	No	No	No	No	36	No	No	No	Yes	Yes	No	Yes	Yes	No	No	No	No	No	No	No	No	No	ICU	ICU	23	11	Yes	9.29	8.37	0.51	0.15	411	4.6	138
Male	54	Yes	Yes	No	No	Yes	Yes	No	No	No	No	No	No	Yes	No	No	No	Yes	No	38.3	No	No	No	No	No	No	Yes	No	No	Yes	Yes	No	Yes	Yes	No	No	No	Medical	Medical	18	10	No	8.25	6.07	1.51	0.61	226	4.6	133
Male	84	Yes	Yes	No	Yes	No	No	No	No	No	Yes	No	No	No	Yes	No	No	No	No	38.8	No	No	No	Yes	No	No	Yes	No	No	Yes	Yes	No	Yes	No	No	No	No	Medical	Medical		2	No	4.3	3.15	0.7	0.42	148	4.66	133
Male	41	Yes	Yes	No	No	No	No	No	No	No	No	No	No	Yes	Yes	No	No	No	No	39.6	No	No	No	Yes	Yes	No	Yes	Yes	No	No	No	No	No	No	No	No	No	ICU	ICU	23	13	Yes	8.93	7.42	0.75	0.68	197	5.77	162
Male	78	Yes	Yes	No	No	No	No	No	No	No	No	No	No	No	No	No	No	No	No	37.7	No	No	No	Yes	No	No	Yes	No	No	Yes	Yes	No	Yes	No	Yes	No	No	Medical	Medical	23	7	No	5.99	3.91	0.69	1.21	154	3.87	101
Male	86	Yes	Yes	No	No	No	No	No	No	No	Yes	No	No	Yes	Yes	No	No	No	No	38	No	No	No	Yes	Yes	Yes	No		Yes	Yes	Yes	No	No	No	No	No	No	Medical	Medical	17	16	No	3.05	2.28	0.4	0.36		4.67	132
Male	55	Yes	Yes	No	No	No	No	No	No	No	Yes	No	No	Yes	Yes	No	No	No	No	38.3	No	No	No	Yes	No	No	Yes	No	No	Yes	No	No	No	No	No	No	No	Medical	Medical	16	7	No	6.25	3.23	2.18	0.69	211	5.04	161
Male	92	Yes	Yes	No	Yes	Yes	No	No	No	Yes	No	No	Yes	Yes	No	No	Yes	No	No	37.4	No	No	No	No	No	No	Yes	Yes	No	Yes	Yes	Yes	No	No	No	No	No	Medical	Medical	12	2	Yes	7.56	6.18	0.54	0.75	291	4.02	128
Male	77	Yes	Yes	No	No	No	No	No	No	No	No	No	No	No	No	No	No	No	No	37.8	No	No	No	Yes	No	No	Yes	Yes	No	Yes	Yes	Yes	No	No	Yes	Yes	No	Medical	ICU	24	3	Yes	5.52	4.55	0.45	0.5	136	5.53	164
Female	90	Yes	Yes	No	No	No	No	No	No	No	No	No	No	No	No	No	No	No	No	38.5	No	No	No	Yes	Yes	No	Yes	Yes	No	Yes	Yes	Yes	No	No	Yes	No	No	Medical	Medical	7	5	Yes	5.17	4.31	0.54	0.32	146	3.59	117
Male	71	Yes	Yes	No	Yes	No	No	No	No	No	Yes	No	No	Yes	No	No	No	No	No	39.4	No	No	No	No	Yes	No	Yes	Yes	No	Yes	Yes	No	Yes	No	No	No	No	Medical	Medical	17	16	No	5.98	4.9	0.52	0.52	220	4.77	148
Female	75	Yes	Yes	No	Yes	No	No	No	No	No	Yes	No	Yes	Yes	Yes	No	No	No	No	38.7	No	No	No	Yes	Yes	No	Yes	Yes	No	Yes	No	No	Yes	No	Yes	No	No	Medical	ICU	20	4	No	5.43	3.15	1.74	0.49	113	3.85	114
Female	94	Yes	Yes	Yes	Yes	No	No	No	No	No	Yes	No	No	No	No	No	No	No	No	37.5	No	No	No	Yes	Yes	No	Yes	No	No	Yes	Yes	Yes	No	Yes	Yes	No	No	Medical	Medical		2	No	5.01	3.06	1.32	0.59	109	5.65	156
Female	37	Yes	Yes	No	No	No	No	No	No	No	No	Yes	No	Yes	No	Yes	No	No	No	40	No	No	No	No	No	No	Yes	No	No	Yes	No	No	No	No	No	No	No	Medical	Medical	14	7	No	5.42	4.01	1.01	0.32	195	4.02	117
Female	52	Yes	Yes	No	No	Yes	Yes	No	No	No	No	No	No	Yes	No	Yes	No	Yes	No	38.5	No	No	No	Yes	No	No	Yes	Yes	No	Yes	Yes	No	No	No	No	No	No	Medical	Medical	13	2	No	6.34	4.17	1.55	0.55	374	4.79	143
Male	54	Yes	Yes	No	Yes	No	No	No	No	No	Yes	No	Yes	No	Yes	Yes	No	No	No	40	No	No	No	Yes	Yes	Yes	Yes	Yes	No	No	No	No	No	No	No	No	No	ICU	ICU	20	3	Yes	3.98	2.95	0.7	0.31	197	5.08	149
Male	68	Yes	Yes	No	No	No	No	No	No	No	Yes	No	No	Yes	Yes	No	No	No	Yes	36.4	No	No	No	Yes	Yes	No	Yes	Yes	No	Yes	No	No	Yes	No	No	No	No	Medical	Medical	17	12	No	5.46	4.07	0.64	0.6	379	5.28	150
Female	61	Yes	Yes	No	Yes	Yes	Yes	No	No	Yes	Yes	No	Yes	Yes	Yes	Yes	No	Yes	Yes	37.7	No	No	No	Yes	Yes	No	No		No	Yes	No	No	No	No	No	No	No	Medical	Medical	16	11	No	4.04	2.59	0.86	0.43	298	5.2	131
Female	89	Yes	Yes	No	No	No	No	No	No	No	No	No	No	Yes	No	No	No	No	No	37.4	No	No	No	No	Yes	No	Yes	Yes	No	Yes	Yes	No	No	No	No	No	Yes	Medical	Medical	23	12	No	2.67	1.79	0.72	0.23	196	4.36	116
Female	92	Yes	Yes	Yes	No	No	No	No	No	No	Yes	Yes	Yes	Yes	No	No	Yes	No	No	38	No	No	No	Yes	No	Yes	No		No	Yes	Yes	No	No	No	No	No	Yes	Medical	Medical	10	1	Yes	8.42	7.11	0.7	0.57	135	5.13	158
Female	36	Yes	Yes	Yes	No	Yes	Yes	No	No	No	Yes	Yes	No	Yes	No	Yes	No	Yes	No	38.5	No	No	No	Yes	No	No	No		No	Yes	Yes	No	Yes	No	No	No	No	Medical	Medical	11	4	No	7.7	5.85	1.26	0.5	128	3.91	120
Female	76	Yes	Yes	No	Yes	No	No	No	No	No	Yes	No	Yes	No	No	No	No	No	No	38.5	No	No	No	No	No	No	Yes	No	No	Yes	No	No	No	No	No	No	Yes	Medical	Medical	12	1	No	4.93	3.99	0.45	0.44	247	3.53	101
Female	78	Yes	Yes	No	Yes	Yes	Yes	No	No	No	Yes	No	No	No	No	No	Yes	Yes	Yes	38.5	No	No	No	Yes	Yes	No	Yes	Yes	No	Yes	No	No	No	No	No	No	No	Medical	Medical	17	14	No	6.24	5.23	0.56	0.42	194	4.48	134
Male	82	Yes	Yes	No	Yes	No	No	No	No	No	Yes	No	No	Yes	Yes	No	No	No	No	38	No	No	No	Yes	Yes	No	Yes	Yes	No	Yes	Yes	No	No	No	No	No	No	Medical	Medical	16	11	No	7.99	7	0.62	0.31	310	4.45	123
Female	90	Yes	Yes	No	Yes	No	No	No	No	No	No	No	Yes	Yes	No	No	No	No	Yes	37.9	No	No	No	No	Yes	No	Yes	Yes	No	Yes	No	No	No	No	No	No	No	Medical	Medical	20	13	No	3.02	1.6	0.99	0.39	196	4.13	129
Male	87	Yes	Yes	No	Yes	No	No	No	No	No	Yes	No	Yes	No	Yes	No	No	No	Yes	39	No	No	No	Yes	Yes	No	Yes	Yes	No	Yes	No	No	Yes	No	No	No	No	Medical	Medical		21	No	8.46	7.61	0.53	0.24	209	4.38	137
Male	21	Yes	Yes	No	No	Yes	No	No	No	Yes	Yes	No	Yes	Yes	No	No	No	No	Yes	38.7	No	No	No	No	No	No	Yes	Yes	No	No	No	No	No	No	No	No	No	Medical	Medical	25	18	No	6.38	4.94	0.94	0.49	124	5.4	155
Male	59	Yes	Yes	No	No	No	No	No	No	No	No	No	No	Yes	Yes	No	No	No	Yes	39.6	No	No	No	Yes	No	No	Yes	No	No	Yes	No	No	Yes	No	No	No	No	Medical	Medical	25	2	No	7.16	5.97	0.69	0.44	497	7.41	122
Male	90	Yes	Yes	No	No	No	No	No	No	No	No	No	No	No	No	No	No	No	No	38.7	No	No	No	Yes	Yes	No	No		No	Yes	No	No	No	No	No	No	No	Medical	Medical	8	2	Yes	7.92	6.51	0.59	0.77	186	4.08	138
Male	88	Yes	Yes	No	No	No	No	No	No	No	Yes	No	No	Yes	No	No	No	No	Yes	37.7	No	No	No	No	No	No	Yes	Yes	No	Yes	Yes	No	No	No	No	No	No	Medical	Medical	24	2	No	3.52	2.77	0.45	0.29	192	4.49	101
Female	83	Yes	Yes	No	No	No	No	No	No	No	Yes	No	No	Yes	Yes	No	No	No	No	38.9	No	No	No	Yes	Yes	No	Yes	Yes	No	Yes	No	No	Yes	No	No	No	Yes	Medical	Medical	13	12	No	13.57	10.58	1.66	1.09	655	3.87	108
Male	78	Yes	Yes	No	No	No	No	No	No	No	Yes	Yes	No	Yes	Yes	No	No	No	No	37.3	No	No	No	Yes	No	No	Yes	Yes	No	Yes	Yes	No	No	No	No	No	No	ICU	ICU	21	19	Yes	8.8	8.27	0.25	0.22	167	5.24	159
Female	48	Yes	Yes	No	No	No	No	No	No	No	Yes	No	No	Yes	Yes	No	No	No	No	37.8	No	No	No	Yes	No	No	Yes	Yes	No	No	No	No	No	No	No	No	No	ICU	ICU	27	8	No	17.41	15.62	1.32	0.37	362	4.34	130
Male	68	Yes	Yes	No	No	No	No	No	No	No	Yes	No	No	Yes	No	Yes	No	No	No	37.6	No	No	No	Yes	No	No	Yes	Yes	No	No	No	No	No	No	No	No	No	Medical	Medical	21	2	No	8.28	7.13	0.72	0.38	266	5.08	151
Male	35	Yes	Yes	No	Yes	Yes	Yes	No	Yes	Yes	Yes	Yes	No	Yes	Yes	Yes	No	Yes	No	39	No	No	No	Yes	Yes	No	Yes	Yes	No	Yes	No	No	No	Yes	No	No	No	Medical	Medical	16	7	No	6.53	4.99	1.02	0.38	204	4.78	148
Male	74	Yes	Yes	No	Yes	No	No	No	No	No	Yes	No	No	Yes	Yes	Yes	No	No	No	37.5	No	No	No	No	Yes	No	No		No	Yes	No	No	No	No	No	Yes	No	Medical	Medical	15	4	No	6.1	4.46	1.02	0.56	197	5.02	149
Male	47	Yes	Yes	No	No	Yes	Yes	No	No	No	No	No	No	Yes	No	No	No	Yes	No	39.5	No	No	No	Yes	No	No	Yes	Yes	No	Yes	Yes	No	No	No	No	No	No	Medical	Medical	13	3	No	5.9	4.88	0.62	0.36	170	5.97	132
Male	63	Yes	Yes	No	No	No	No	No	No	No	Yes	No	No	Yes	Yes	No	No	No	No	39	No	No	No	Yes	No	No	Yes	Yes	No	Yes	Yes	No	No	No	No	No	Yes	ICU	ICU	17	4	Yes	10	8.4	0.49	0.8	312	4.05	123
Female	99	Yes	Yes	No	No	No	No	No	No	No	Yes	No	No	Yes	Yes	No	No	No	No	38.2	No	No	No	Yes	No	Yes	Yes	No	No	Yes	No	No	No	No	No	Yes	No	Medical	Medical	21	14	No	8.06	6.81	0.66	0.49	230	4.85	142
Female	90	Yes	No	No	Yes	No	No	No	No	No	Yes	No	No	Yes	No	No	No	No	Yes	36.5	No	No	No	No	No	No	Yes	No	No	Yes	Yes	No	No	No	No	No	No	Medical	Medical	14	7	No	5.45	3.66	0.98	0.69	275	4.38	138
Male	71	Yes	Yes	No	No	No	No	No	No	No	Yes	No	No	Yes	Yes	No	No	No	No	38	No	No	No	Yes	No	Yes	Yes	No	No	Yes	Yes	No	No	No	No	No	No	Medical	Medical	22	9	No	3.34	2.68	0.44	0.2	278	4.32	119
Male	63	Yes	No	No	No	No	No	No	No	No	Yes	No	No	Yes	Yes	No	No	No	No	36.2	No	No	No	Yes	Yes	Yes	Yes	Yes	Yes	Yes	No	No	Yes	No	No	No	No	Medical	Medical	30	8	No	23.1	18.8	1.92	1.78	398	4.84	130
Male	65	Yes	Yes	No	No	Yes	No	No	No	Yes	Yes	No	Yes	Yes	Yes	No	No	No	No	37.5	No	No	No	No	Yes	No	No		Yes	Yes	Yes	No	Yes	Yes	No	No	Yes	Medical	Medical	18	10	No	15.03	5.11	8.72	1.05	193	4.58	147
Female	92	Yes	Yes	No	No	No	No	No	No	No	Yes	No	No	No	Yes	No	No	No	Yes	38.4	No	No	No	Yes	Yes	No	Yes	Yes	Yes	Yes	No	No	No	No	No	No	No	Medical	Medical	13	11	Yes	5.1	3.5	0.88	0.69	178	4.54	148
Male	70	Yes	Yes	No	Yes	No	No	No	No	No	Yes	No	No	No	Yes	No	No	No	No	39	No	No	No	Yes	Yes	No	Yes	Yes	No	Yes	No	No	No	No	No	No	No	ICU	ICU	13	6	Yes	13.37	12.45	0.57	0.17	159	4.52	138
Male	88	Yes	No	No	No	No	No	No	No	No	Yes	No	No	Yes	Yes	No	No	No	No	36.9	No	No	No	Yes	No	No	Yes	No	No	Yes	No	Yes	Yes	No	No	No	Yes	Medical	Medical	6	2	No	4.34	2.73	1.23	0.35	154	4.28	126
Male	79	Yes	No	No	No	No	No	No	No	No	Yes	No	No	Yes	Yes	No	No	No	No	37	No	No	No	Yes	No	Yes	No		No	Yes	Yes	No	No	No	Yes	Yes	No	Medical	Medical	33	1	Yes	16.97	14.48	1.12	1.04	446	3.29	104
Male	72	Yes	Yes	No	No	No	No	No	No	No	Yes	Yes	No	Yes	Yes	No	No	No	No	37.8	No	No	No	Yes	No	Yes	Yes	No	No	Yes	Yes	No	No	No	No	No	No	Medical	Medical	31	9	No	4.23	2.94	0.78	0.5	187	4.83	140
Male	56	Yes	Yes	No	No	No	No	No	No	No	Yes	No	No	Yes	Yes	Yes	No	No	No	39	No	No	No	No	No	No	Yes	No	No	No	No	No	No	No	No	No	No	ICU	ICU	22	2	No	4.99	4.17	0.49	0.31	227	5.12	4
Female	62	Yes	Yes	No	No	No	No	No	No	No	Yes	No	No	No	Yes	No	No	No	No	37.2	No	No	No	Yes	No	No	Yes	Yes	No	Yes	Yes	No	Yes	No	Yes	No	No	ICU	ICU	20	2	Yes	12.13	9.49	1.84	0.66	236	3.7	101
Male	44	Yes	Yes	No	No	Yes	Yes	No	No	No	Yes	No	No	Yes	Yes	No	No	Yes	No	39.5	No	No	Yes	No	Yes	No	Yes	Yes	Yes	No	No	No	No	No	No	No	No	Medical	Medical	15	6	No	4.75	3.5	0.96	0.25	216	4.68	141
Male	57	Yes	Yes	No	No	No	No	No	No	No	Yes	Yes	No	Yes	Yes	Yes	No	No	No	37	No	No	No	Yes	Yes	No	Yes	Yes	Yes	Yes	No	No	No	No	No	No	No	Medical	Medical	12	3	No	8.64	5.94	1.54	0.85	556	3.65	99
Male	84	Yes	Yes	No	Yes	No	No	No	No	No	Yes	No	No	Yes	Yes	No	No	No	No	38.6	No	No	No	Yes	Yes	No	Yes	Yes	No	Yes	No	No	Yes	No	Yes	No	Yes	Medical	Medical	7	5	Yes	5.63	4.41	0.73	0.43	162	3.57	111
Female	30	Yes	Yes	No	No	No	No	No	No	No	Yes	No	No	No	No	No	No	No	No	38.1	No	No	No	No	No	No	Yes	Yes	No	Yes	No	No	No	No	No	No	No	Medical	Medical	18	16	No	2.6	1.7	0.6	0.3	422	4.5	115
Male	63	Yes	Yes	No	Yes	Yes	Yes	No	No	No	Yes	No	No	Yes	Yes	No	No	Yes	No	39.1	No	No	No	Yes	No	Yes	Yes	Yes	No	Yes	Yes	No	No	No	No	No	No	ICU	ICU	44	20	No	3.98	3.08	0.7	0.2	141	5.4	151
Female	70	Yes	Yes	No	Yes	Yes	Yes	Yes	No	No	Yes	No	No	Yes	No	No	No	Yes	No	39	No	No	No	Yes	Yes	No	Yes	Yes	No	No	No	No	No	No	No	No	No	ICU	ICU	14	3	No	3.67	2.89	0.48	0.29	93	5.23	153
Female	46	Yes	Yes	No	No	Yes	Yes	No	No	No	Yes	No	No	Yes	No	Yes	No	Yes	No	39.2	No	No	No	No	No	No	Yes	No	No	No	No	No	No	No	No	No	No	Medical	Medical	22	2	No	8.71	6.27	2.06	0.32	233	4.24	107
Male	41	Yes	Yes	No	No	No	No	No	No	No	Yes	Yes	No	Yes	Yes	No	No	No	No	38.6	No	No	No	Yes	No	No	Yes	No	No	No	No	No	No	No	No	No	No	ICU	ICU	26	2	No	3.64	2.22	1.2	0.2	174	5.64	144
Female	86	Yes	Yes	No	No	No	No	No	No	No	Yes	No	No	No	No	No	Yes	No	No	38.4	No	No	No	Yes	No	No	Yes	No	No	Yes	Yes	No	No	No	No	No	No	Medical	Medical	16	2	No	3.11	1.61	1.13	0.34	138	4.07	123
Female	78	Yes	Yes	No	Yes	No	No	No	No	No	Yes	No	No	Yes	Yes	No	No	No	No	38.2	No	No	No	Yes	No	Yes	Yes	Yes	No	Yes	No	No	No	No	No	No	No	Medical	Medical	14	8	No	7.21	5.74	0.74	0.69	207	4.02	125
Female	82	Yes	Yes	No	No	No	No	No	No	No	Yes	No	No	Yes	Yes	No	No	No	Yes	37.7	No	No	No	No	Yes	No	Yes	Yes	No	Yes	No	No	No	No	No	No	No	Medical	Medical	24	4	No	13.24	10.37	1.81	0.91	416	4.49	129
Female	94	Yes	Yes	No	Yes	No	No	No	No	No	Yes	No	No	Yes	Yes	No	No	No	Yes	38	No	No	No	Yes	No	No	Yes	Yes	No	Yes	Yes	No	Yes	No	Yes	No	No	Medical	Medical	22	4	Yes	4.49	3.56	0.58	0.31	142	5.55	166
Female	67	Yes	Yes	No	No	No	No	No	No	No	Yes	Yes	No	Yes	Yes	No	No	No	Yes	39	No	No	No	Yes	Yes	No	Yes	Yes	No	Yes	No	No	No	No	No	No	No	ICU	ICU	21	5	No	12.28	10.9	0.55	0.61	386	4.58	147
Female	95	Yes	Yes	No	No	No	No	No	No	No	Yes	No	No	No	No	No	Yes	No	Yes	38.3	No	No	No	Yes	Yes	No	Yes	Yes	No	Yes	Yes	No	No	No	No	No	No	Medical	Medical	10	7	Yes	5.42	4.37	0.52	0.49	180	4.15	140
Female	20	Yes	Yes	No	Yes	Yes	Yes	No	No	No	No	No	No	Yes	No	No	No	Yes	No	38.6	No	No	No	Yes	No	No	Yes	Yes	No	Yes	No	No	No	No	No	No	No	Medical	ICU	21	2	No	6.19	5.04	0.87	0.2	216	3.62	105
Female	34	Yes	Yes	No	No	No	No	No	No	No	No	No	No	No	No	No	No	No	No	38.3	No	No	No	No	No	No	No		Yes	Yes	No	No	No	No	No	No	No	Medical	Medical		11	No	8.43	5.24	2.42	0.61	107	3.9	118
Female	93	Yes	Yes	No	Yes	No	No	No	No	No	Yes	No	Yes	Yes	No	No	No	No	Yes	35.9	No	No	No	Yes	Yes	No	Yes	Yes	No	Yes	Yes	No	No	No	No	No	No	Medical	Medical	14	10	Yes	9.15	7.37	1.49	0.19	269	4.25	125
Male	40	Yes	Yes	No	Yes	Yes	Yes	No	Yes	No	Yes	Yes	Yes	Yes	Yes	No	No	Yes	Yes	38.3	No	No	No	No	Yes	No	Yes	Yes	Yes	Yes	No	No	No	No	No	No	No	Medical	Medical	15	5	No	5.64	2.68	2	0.81	119	6	163
Male	73	Yes	Yes	No	No	No	No	No	No	No	Yes	No	No	Yes	Yes	No	No	No	No	38.2	No	No	No	Yes	Yes	No	Yes	Yes	No	Yes	Yes	No	No	No	Yes	No	No	Medical	Medical		27	No	40.53	35.67	2.84	2.03	283	3.85	124
Male	75	Yes	Yes	No	No	Yes	No	No	No	Yes	Yes	No	Yes	No	No	Yes	No	No	No	38.2	No	No	No	Yes	No	Yes	Yes	No	No	Yes	Yes	No	Yes	No	Yes	No	No	Medical	Medical	17	13	No	9.24	5.47	3.26	0.5	187	4.05	111
Female	37	Yes	Yes	No	Yes	Yes	Yes	No	No	No	Yes	No	Yes	Yes	No	No	No	Yes	No	38.6	No	No	No	Yes	No	Yes	Yes	Yes	No	Yes	Yes	No	No	No	No	No	No	Medical	Medical	11	2	No	2.65	1.73	0.74	0.16	219	5.01	128
Male	82	Yes	No	No	Yes	Yes	No	No	No	Yes	Yes	No	Yes	No	No	No	No	No	No	37.1	No	No	No	No	No	No	No		No	Yes	Yes	No	Yes	No	Yes	No	Yes	Medical	Medical	8	4	No	5.29	4.1	0.83	0.32	147	3.25	101
Male	92	Yes	Yes	No	No	No	No	No	No	No	Yes	No	No	Yes	No	No	No	No	No	38.1	No	No	No	No	No	No	Yes	No	No	Yes	Yes	No	No	No	No	No	Yes	Medical	Medical	8	6	No	10.7	8.18	1.13	0.62	345	4.46	139
Female	83	Yes	Yes	No	Yes	Yes	Yes	No	No	No	Yes	No	No	Yes	No	No	No	Yes	No	39	No	No	No	No	No	No	Yes	Yes	No	Yes	Yes	No	No	No	No	No	No	Medical	Medical	11	8	No	5.8	4.29	0.98	0.52	174	4.11	127
Male	61	Yes	Yes	No	No	Yes	Yes	No	No	No	Yes	No	Yes	Yes	Yes	No	No	Yes	Yes	39.2	No	No	No	No	Yes	No	Yes	Yes	No	No	No	No	No	No	No	No	No	Medical	ICU	24	4	No	3.08	2.18	0.62	0.28	158	5.12	148
Female	92	Yes	No	No	Yes	No	No	No	No	No	No	No	Yes	Yes	Yes	No	No	No	No	37	No	No	No	No	Yes	Yes	Yes	Yes	No	Yes	Yes	Yes	No	No	Yes	No	No	Medical	Medical	20	12	No	2.6	1.23	1.06	0.28	83	3.49	125
Female	90	Yes	No	No	No	No	No	No	No	No	Yes	No	No	Yes	No	No	No	No	Yes	38.9	No	No	No	No	Yes	No	Yes	Yes	Yes	Yes	No	Yes	No	No	Yes	No	No	Medical	Medical	20	3	Yes	5.25	4.02	0.67	0.54	179	5.1	147
Female	100	Yes	Yes	No	No	No	No	No	No	No	No	No	No	No	Yes	No	No	No	No	38.4	No	No	No	Yes	Yes	No	No		No	Yes	No	Yes	No	No	No	No	No	Medical	Medical	1	1	Yes	18.84	16.99	1.26	0.57	145	4.8	149
Male	87	Yes	No	No	No	No	No	No	No	No	Yes	No	No	No	Yes	No	No	No	Yes	37.4	No	No	No	Yes	Yes	No	No		No	Yes	Yes	No	No	No	Yes	No	Yes	Medical	Medical	23	3	No	12.11	9.69	1.3	0.67	262	4.81	121
Female	34	Yes	Yes	No	Yes	Yes	Yes	No	No	Yes	Yes	No	No	Yes	Yes	Yes	No	Yes	No	38.7	No	No	No	Yes	Yes	No	Yes	Yes	No	Yes	No	No	No	Yes	No	No	No	Medical	Medical	18	2	No	5.47	4.3	0.77	0.38	220	6.38	170
Female	73	Yes	Yes	No	No	Yes	Yes	No	No	No	Yes	Yes	No	Yes	Yes	No	No	Yes	No	38.2	No	No	No	Yes	Yes	No	Yes	Yes	No	Yes	Yes	No	No	No	No	No	No	Medical	Medical		3	No	4.27	2.68	0.92	0.62	198	4.53	137
Female	84	Yes	Yes	No	No	Yes	No	Yes	No	No	No	No	No	Yes	No	Yes	No	No	No	36.7	No	No	No	Yes	Yes	No	No		No	Yes	Yes	No	No	No	No	No	No	Medical	Medical		1	No	7.65	4.27	2.45	0.88	190	4.23	132
Male	90	Yes	Yes	No	No	No	No	No	No	No	Yes	No	No	No	No	No	No	No	No	36.7	No	No	No	No	No	No	Yes	Yes	No	Yes	Yes	Yes	No	No	No	Yes	No	Medical	Medical		2	No	7.92	6.83	0.75	0.32	217	5.55	163
Female	102	Yes	Yes	No	No	No	No	No	No	No	No	No	No	Yes	No	No	Yes	No	No	38.1	No	No	No	No	Yes	No	Yes	Yes	No	Yes	No	No	Yes	No	No	No	No	Medical	Medical	7	2	Yes	8.89	7.44	0.79	0.62	118	3.74	114
Male	62	Yes	Yes	No	Yes	Yes	No	No	No	Yes	No	No	No	No	Yes	No	Yes	No	No	39.1	No	No	No	Yes	Yes	No	Yes	Yes	Yes	Yes	No	Yes	No	No	Yes	No	No	ICU	ICU		3	No	2.47	2.02	0.31	0.14	131	5.2	155
Male	86	Yes	Yes	No	No	No	No	No	No	No	Yes	No	No	Yes	Yes	No	Yes	No	No	39.5	No	No	No	No	Yes	Yes	Yes	Yes	Yes	Yes	No	No	No	No	No	No	No	ICU	ICU	19	2	Yes	6.09	5.25	0.68	0.16	142	4.69	149
Male	95	Yes	Yes	No	No	No	No	No	No	No	No	No	No	Yes	No	No	No	No	No	38.2	No	No	No	No	Yes	Yes	Yes	No	Yes	Yes	Yes	No	No	No	No	Yes	No	Medical	Medical	11	2	Yes	4.64	3.76	0.46	0.41	214	3.54	101
Male	82	Yes	Yes	No	Yes	No	No	No	No	No	Yes	No	No	No	Yes	No	No	No	No	38.2	No	No	No	No	Yes	No	Yes	Yes	No	Yes	No	No	No	No	Yes	No	No	ICU	ICU	30	26	Yes	2.09	1.52	0.52	0.05	137	3.36	106
Male	87	Yes	Yes	No	No	No	No	No	No	No	No	No	No	Yes	No	No	No	No	No	38.6	No	No	No	No	Yes	No	Yes	Yes	Yes	Yes	Yes	No	Yes	No	No	Yes	No	Medical	Medical	5	3	Yes	11.61	10.18	0.46	0.93	167	4.73	147
Female	60	Yes	Yes	No	No	Yes	Yes	No	No	No	No	No	No	Yes	No	No	No	Yes	No	37.3	No	No	No	No	Yes	No	Yes		No	Yes	Yes	No	Yes	No	No	Yes	No	Medical	Medical		2	No	6.38	4.56	0.93	0.84	231	4.77	148
Female	64	Yes	Yes	No	No	Yes	Yes	No	No	No	Yes	No	No	Yes	Yes	No	No	Yes	Yes	37.9	No	No	No	Yes	No	No	Yes	Yes	No	Yes	Yes	No	No	No	No	No	No	Medical	Medical		2	No	4.99	2.61	1.84	0.51	289	4.88	129
Male	75	Yes	No	No	Yes	Yes	No	No	No	Yes	Yes	No	Yes	Yes	No	Yes	No	No	No	38.3	No	No	No	Yes	Yes	No	Yes	Yes	No	Yes	Yes	No	Yes	No	Yes	No	No	Medical	Medical		2	No
Male	82	Yes	No	No	Yes	Yes	No	No	No	Yes	Yes	No	Yes	No	No	No	No	No	No	37.1	No	No	No	No	No	No	No		Yes	Yes	Yes	No	Yes	No	Yes	Yes	Yes	Medical	Medical		2	No
Male	87	Yes	Yes	No	No	No	No	No	No	No	Yes	No	No	No	Yes	No	No	No	Yes	39	No	No	No	Yes	No	No	Yes	Yes	Yes	Yes	No	No	No	No	No	No	No	ICU	ICU	5	2	Yes	8.16	6.6	1.19	0.36	209	4.86	144
Male	42	Yes	Yes	No	No	No	No	No	No	No	Yes	No	No	Yes	Yes	No	No	No	No	38.7	No	No	No	Yes	Yes	No	Yes	Yes	No	Yes	No	No	No	No	No	No	No	ICU	ICU		12	No	6.57	5.58	0.65	0.33	166	4.98	127
Male	69	Yes	Yes	No	No	Yes	Yes	No	No	No	Yes	No	No	Yes	No	No	No	Yes	No	38.1	No	No	No	Yes	Yes	No	Yes	Yes	Yes	Yes	No	No	No	No	No	No	No	Medical	Medical		1	No	4.62	3.22	0.64	0.73	138	4.83	145
Female	82	Yes	Yes	No	Yes	Yes	Yes	No	No	No	Yes	No	Yes	Yes	No	No	No	Yes	Yes	37.7	No	No	No	No	No	No	Yes	Yes	Yes	Yes	Yes	No	No	No	No	Yes	No	Medical	Medical		1	No
Male	61	Yes	Yes	No	No	Yes	Yes	No	No	No	Yes	No	Yes	Yes	Yes	Yes	No	Yes	Yes	37.8	No	No	No	No	No	No	Yes	Yes	No	No	No	No	No	No	No	No	No	Medical	Medical		2	No
Female	91	Yes	No	No	Yes	No	No	No	No	No	Yes	No	Yes	Yes	No	No	No	No	No	37	No	No	No	No	Yes	No	Yes	Yes		Yes	Yes	Yes	No	Yes	Yes	No	No	Medical	Medical		2	No
Male	47	Yes	Yes	No	No	No	No	No	No	No	No	No	No	Yes	No	No	No	No	Yes	39.5	No	No	No	No	No	No	Yes	Yes	No	Yes	No	No	No	No	No	No	No	Medical	Medical		3	No	4.16	2.21	1.45	0.49	147	5.44	153
Female	58	Yes	Yes	Yes	No	Yes	Yes	No	No	No	Yes	No	Yes	No	No	Yes	No	Yes	No	36.2	No	No	No	No	No	No	No		No	Yes	Yes	No	No	No	No	No	No	Medical	Medical	17	3	No	5.06	2.92	1.6	0.53	228	4.72	132
Male	53	Yes	Yes	No	No	Yes	Yes	No	No	No	Yes	No	No	Yes	Yes	No	No	Yes	No	38.4	No	No	No	Yes	Yes	No	Yes	Yes	No	Yes	Yes	No	Yes	No	Yes	No	No	ICU	ICU	7	5	Yes	7.97	5.56	1.86	0.54	430	6.12	158
Female	85	Yes	Yes	No	Yes	No	No	No	No	No	Yes	No	Yes	No	No	Yes	No	No	No	37	No	No	No	Yes	No	No	No		No	Yes	No	No	No	No	No	No	No	Medical	Medical	13	3	No	10.81	7.73	1.79	1.05	284	4.38	141
Male	83	Yes	Yes	No	Yes	No	No	No	No	No	Yes	No	No	No	No	No	No	No	Yes	37.9	No	No	No	No	Yes	No	Yes	Yes	No	Yes	Yes	No	No	No	No	No	Yes	Medical	Medical	13	2	No	8.06	7.04	0.62	0.35	270	3.48	83
Female	76	Yes	Yes	No	Yes	No	No	No	No	No	Yes	No	No	Yes	Yes	No	No	No	Yes	38	No	No	No	Yes	Yes	No	Yes	Yes	No	Yes	Yes	No	Yes	No	No	No	No	Medical	Medical	18	2	No	6.4	4.56	1.04	0.78	281	4.04	119
Female	91	Yes	Yes	Yes	No	No	No	No	No	No	No	No	No	Yes	Yes	No	No	No	No	38.7	No	No	No	No	Yes	No	Yes	No	No	Yes	Yes	Yes	No	No	Yes	Yes	No	Medical	Medical	17	12	Yes	8.11	7.28	0.4	0.42	124	4.01	104
Female	69	Yes	Yes	No	Yes	Yes	Yes	No	No	No	Yes	No	No	Yes	Yes	No	No	Yes	No	36.8	No	No	No	Yes	Yes	No	Yes	No	No	Yes	No	No	No	No	No	Yes	No	Medical	Medical		2	No	3.81	2.24	1.21	0.33	165	4.29	133
Female	69	Yes	Yes	No	Yes	Yes	No	No	No	Yes	Yes	No	Yes	Yes	No	No	No	No	No	38	No	No	No	No	Yes	No	No		No	Yes	No	No	No	No	No	No	No	Medical	Medical		2	No	5.07	3.25	1.38	0.42	131	4.53	137
Female	81	Yes	Yes	No	No	Yes	Yes	No	No	No	Yes	No	No	Yes	No	No	Yes	Yes	No	36.3	No	No	No	Yes	Yes	No	Yes	Yes	Yes	Yes	No	No	No	No	No	No	No	Medical	Medical		18	No	3.2	1.64	0.73	0.83	137	4.05	124
Male	52	Yes	Yes	No	Yes	Yes	Yes	No	No	Yes	Yes	No	Yes	Yes	Yes	Yes	No	Yes	Yes	37.5	No	Yes	No	Yes	Yes	No	Yes	Yes	Yes	Yes	No	No	No	No	No	No	No	Medical	ICU		2	No	6.27	5.09	0.76	0.4	228	7.5	131
Female	55	Yes	Yes	No	No	No	No	No	No	No	No	No	No	Yes	No	No	No	No	No	38.8	No	No	No	No	No	No	Yes	Yes	No	Yes	Yes	No	No	No	No	No	No	Medical	Medical	11	2	No	5.09	3.42	0.84	0.76	230	5.45	155
Female	25	Yes	Yes	Yes	Yes	No	No	No	No	No	Yes	No	Yes	Yes	Yes	No	No	No	No	37.5	No	No	No	Yes	Yes	No	Yes	Yes	No	Yes	No	No	No	No	No	Yes	No	ICU	ICU	16	2	No	4.72	2.7	1.42	0.47	276	4.28	120
Male	54	Yes	Yes	No	No	Yes	Yes	No	No	No	No	No	No	Yes	Yes	No	No	Yes	No	37.5	No	No	No	Yes	Yes	No	Yes	Yes	No	Yes	Yes	No	No	No	No	Yes	No	Medical	Medical	11	1	No	4.93	3.37	1.02	0.51	317	4.24	124
Male	81	Yes	Yes	No	No	Yes	No	Yes	No	No	Yes	No	No	Yes	Yes	No	No	No	No	38.6	No	No	No	Yes	Yes	No	No		No	Yes	No	No	No	No	No	No	No	ICU	ICU	8	4	Yes	4.53	3.1	0.95	0.48	151	5.46	125
Male	57	Yes	Yes	No	No	Yes	Yes	No	No	No	Yes	No	No	Yes	Yes	Yes	No	Yes	No	38.9	No	No	No	Yes	No	No	Yes	Yes	No	Yes	Yes	No	No	No	No	No	No	ICU	ICU	14	7	Yes	7.02	5.52	1.1	0.32	183	4.51	132
Male	85	Yes	No	No	No	No	No	No	No	No	Yes	No	No	Yes	Yes	No	Yes	No	No	37.6	No	No	No	No	No	No	Yes	Yes	Yes	Yes	Yes	Yes	Yes	No	No	Yes	Yes	Medical	Medical		2	No	5.76	3.95	0.7	1.01	321	4.04	109
Male	59	Yes	Yes	No	Yes	No	No	No	No	No	No	No	Yes	Yes	Yes	No	Yes	No	No	37.9	No	No	No	Yes	Yes	No	Yes	Yes	Yes	Yes	Yes	Yes	No	No	No	Yes	No	Medical	Medical	12	7	No	3.53	2.41	0.78	0.33	119	4.93	150
Female	71	Yes	Yes	No	No	No	No	No	No	No	No	No	No	No	Yes	No	No	No	Yes	35.5	Yes	No	No	Yes	Yes	No	Yes	Yes	No	Yes	No	No	No	No	No	No	Yes	ICU	ICU	2	2	Yes	8.83	7.96	0.56	0.3	115	3.4	112
Female	57	Yes	Yes	No	No	Yes	No	Yes	No	No	Yes	No	No	Yes	Yes	Yes	No	No	Yes	37	No	No	No	Yes	Yes	No	Yes	Yes	No	Yes	Yes	Yes	No	No	No	Yes	No	Medical	Medical		2	No	7.89	6.3	0.74	0.82	321	3.95	119
Female	82	Yes	Yes	No	No	No	No	No	No	No	No	No	No	No	Yes	No	Yes	No	Yes	39.3	No	No	No	Yes	Yes	No	Yes	Yes	No	Yes	No	No	No	Yes	No	No	No	ICU	ICU	6	3	Yes	11.44	10.52	0.51	0.38	138	5.75	134
Female	65	Yes	Yes	No	No	Yes	Yes	No	No	Yes	Yes	No	No	Yes	Yes	Yes	No	Yes	Yes	36.8	No	No	No	Yes	Yes	No	Yes	Yes	No	Yes	No	No	No	No	No	Yes	No	Medical	Medical		2	No	3.62	1.19	1.96	0.38	182	4.4	132
Female	85	Yes	Yes	No	Yes	No	No	No	No	No	Yes	No	No	Yes	No	No	Yes	No	No	39.5	No	No	No	No	Yes	No	Yes	Yes	No	Yes	No	No	No	No	No	Yes	No	ICU	ICU	13	3	Yes	9.32	8.36	0.64	0.29		4.98	143
Male	87	Yes	Yes	No	No	No	No	No	No	No	No	No	No	No	No	No	No	No	Yes	38.1	No	No	No	Yes	Yes	No	Yes	Yes	No	Yes	No	Yes	No	No	Yes	No	No	Medical	Medical	9	6	Yes	8.59	6.71	1.28	0.59	133	3.96	112
Male	54	Yes	Yes	No	No	No	No	No	No	No	No	No	No	No	Yes	No	No	No	No	37.7	No	No	No	Yes	Yes	No	No		No	Yes	No	No	No	No	No	No	Yes	ICU	ICU	4	1	Yes	18.07	14.17	1.99	0.42	81	3.86	99
Female	40	Yes	Yes	No	Yes	Yes	Yes	Yes	No	No	Yes	Yes	No	Yes	Yes	No	No	Yes	Yes	38.8	No	No	No	Yes	Yes	No	Yes	Yes	No	No	No	No	No	No	No	No	No	Medical	Medical	12	4	No	6.45	5.07	0.99	0.38	220	4.88	152
Female	86	Yes	No	No	No	No	No	No	No	No	No	No	No	Yes	Yes	No	Yes	No	Yes	36.8	No	No	No	Yes	Yes	No	Yes	Yes	No	Yes	No	No	No	No	No	No	No	Medical	Medical	7	7	Yes	13.34	11.57	1.01	0.6	314	4.08	130
Female	62	Yes	Yes	No	Yes	Yes	No	No	No	Yes	Yes	No	No	Yes	No	No	No	No	Yes	38.4	No	No	No	No	No	No	Yes	Yes	No	Yes	No	No	Yes	No	No	Yes	No	Medical	Medical	11	7	No	8.58	6.39	1.68	0.47	322	4.33	118
Male	66	Yes	No	No	No	No	No	No	No	No	No	Yes	No	Yes	No	No	No	No	No	35	No	No	No	No	No	No	Yes	Yes	No	Yes	No	No	No	No	Yes	Yes	No	Medical	Medical	15	14	No	11.63	7.08	2.71	0.74	468	3.95	109
Male	78	Yes	No	No	Yes	No	No	No	No	No	Yes	No	No	Yes	Yes	No	No	No	No	36	No	No	No	Yes	No	No	No		No	Yes	Yes	No	Yes	No	Yes	Yes	Yes	ICU	ICU	17	14	Yes	9.68	8.32	0.65	0.68	462	4.78	139
Male	49	Yes	No	Yes	No	No	No	No	No	No	No	No	No	No	Yes	No	No	No	No	36	No	No	No	Yes	No	No	Yes	Yes	No	Yes	No	No	No	No	No	No	No	ICU	ICU		6	Yes	9.29	8.37	0.51	0.15	411	4.6	138
Male	45	Yes	Yes	No	No	No	No	No	No	No	Yes	No	No	No	Yes	No	No	No	No	38	No	Yes	No	Yes	No	No	Yes	Yes	No	No	No	No	No	No	No	No	No	ICU	ICU		3	No	10.17	8.64	0.68	0.56	394	4.84	147
Female	42	Yes	Yes	No	No	No	No	No	No	No	Yes	Yes	No	Yes	Yes	No	No	No	No	36.6	No	No	No	Yes	Yes	No	Yes	No	No	Yes	No	Yes	No	Yes	No	No	No	Medical	Medical		1	No	10.95	8.88	1.09	0.9	293	4.39	129
Male	37	Yes	Yes	No	No	No	No	No	No	No	Yes	No	No	Yes	Yes	No	No	No	Yes	39.8	No	No	No	Yes	Yes	No	Yes	Yes	No	Yes	No	No	No	No	No	No	No	Medical	Medical	14	2	No	4.94	3.59	1.05	0.28	168	5.23	137
Female	68	Yes	Yes	No	No	No	No	No	No	No	Yes	No	No	Yes	Yes	No	Yes	No	Yes	38.3	No	No	No	Yes	Yes	No	Yes	Yes	No	Yes	Yes	No	No	No	No	No	No	Medical	Medical		2	No	5.78	3.39	1.33	1.04	193	3.85	121
Male	70	Yes	Yes	No	No	No	No	No	No	No	Yes	No	No	Yes	Yes	No	No	No	Yes	38.6	No	No	No	Yes	Yes	No	Yes	Yes	No	Yes	Yes	No	No	No	No	No	No	Medical	ICU		1	No	5.25	4.25	0.57	0.42	169	4.66	147
Female	86	Yes	Yes	No	No	No	No	No	No	No	No	No	No	Yes	Yes	No	No	No	No	39.9	No	No	No	Yes	Yes	No	Yes	Yes	No	Yes	Yes	No	Yes	No	No	No	No	Medical	Medical	10	2	Yes	6.45	5.87	0.28	0.3	157	4.01	124
Female	44	Yes	Yes	No	No	Yes	Yes	No	No	Yes	Yes	No	No	No	No	No	No	Yes	Yes	38.6	No	No	No	Yes	No	No	Yes	Yes	No	Yes	Yes	No	No	No	No	No	No	Medical	Medical		2	No	5.6	2.91	1.99	0.67	313	4.91	149
Male	84	Yes	Yes	No	Yes	Yes	Yes	No	No	No	Yes	No	No	Yes	No	No	No	Yes	No	38.1	No	No	No	Yes	Yes	No	Yes	Yes	No	Yes	Yes	No	No	No	No	No	No	Medical	Medical		2	No	5.91	3.59	1.81	0.49	139	4.67	159
Female	76	Yes	Yes	No	Yes	No	No	No	No	No	Yes	No	Yes	Yes	Yes	No	No	No	No	39	No	No	No	Yes	Yes	No	Yes	Yes	No	Yes	Yes	No	No	No	No	No	No	ICU	ICU		5	No	16.61	4.82	11.26	0.37	334	4.6	125
Male	38	Yes	Yes	No	Yes	Yes	Yes	Yes	No	No	No	Yes	Yes	Yes	No	No	No	Yes	Yes	37.8	No	No	No	Yes	Yes	No	Yes	Yes	No	Yes	Yes	No	No	Yes	No	No	No	Medical	Medical	30	1	No	7.19	4.57	1.85	0.67	222	5.03	150
Male	70	Yes	Yes	No	No	No	No	No	No	No	Yes	No	No	Yes	Yes	No	No	No	No	37.7	No	No	No	Yes	No	No	No		No	Yes	Yes	No	Yes	No	No	No	No	Medical	Medical	8	1	Yes	8.72	6.64	1.24	0.8	278	5.09	150
Male	39	Yes	No	No	Yes	Yes	No	No	No	Yes	Yes	No	Yes	Yes	No	Yes	No	No	Yes	36.8	No	No	No	No	No	No	Yes	Yes	No		No	No	No	No	No	No	No	Medical	Medical		1	No	6.56	3.85	1.74	0.94	233	6.53	185
Female	86	Yes	Yes	No	Yes	No	No	No	No	No	Yes	No	No	No	No	No	No	No	No	36.4	No	No	No	Yes	Yes	No	Yes	Yes	Yes	Yes	No	No	No	No	No	No	Yes	Medical	Medical	39	13	Yes	6.53	5.56	0.61	0.22	357	3.61	105
Male	75	Yes	Yes	No	No	Yes	Yes	Yes	No	No	No	Yes	Yes	Yes	No	No	No	Yes	No	38.4	No	No	No	Yes	Yes	No	Yes	Yes	No	Yes	Yes	Yes	Yes	No	Yes	No	Yes	Medical	Medical	21	14	Yes	8.35	7.16	0.71	0.47	116	2.67	79
Female	42	Yes	No	No	No	No	No	No	No	No	No	No	No	No	No	No	No	No	Yes	36.9	No	No	No	No	No	No	Yes	Yes	No	Yes	Yes	No	No	Yes	No	No	No	Medical	Medical	14	7	No	1.51	0.87	0.44	0.18	277	3.78	100
Female	94	Yes	Yes	No	No	No	No	No	No	No	No	No	No	Yes	Yes	No	No	No	No	36.3	No	No	No	Yes	Yes	No	Yes	Yes	Yes	Yes	Yes	No	No	No	No	Yes	Yes	Medical	Medical		13	No	11.45	9.65	0.98	0.77	271	4.33	127
Male	78	Yes	Yes	No	No	No	No	No	No	No	Yes	No	No	Yes	Yes	No	No	No	No	38	No	No	No	Yes	Yes	No	Yes	Yes	No	Yes	No	No	Yes	No	No	Yes	No	ICU	ICU	14	9	Yes	4.32	3.41	0.57	0.33	132	3.97	119
Male	42	Yes	Yes	No	No	Yes	Yes	No	No	No	Yes	No	No	Yes	No	No	No	Yes	Yes	39.3	No	No	No	Yes	No	No	No		No		No	No	No	No	No	No	No	Medical	Medical		2	No	12.53	11.05	0.81	0.63	177	5.28	158
Female	82	Yes	No	No	No	No	No	No	No	No	No	No	No	Yes	No	No	No	No	No	36.3	No	No	No	No	No	No	No		No	Yes	Yes	Yes	No	No	Yes	No	No	Medical	Medical		1	No	6.74	4.43	1.4	0.81	212	4.33	127
Male	61	Yes	Yes	No	No	No	No	No	No	No	Yes	No	No	Yes	No	No	No	No	No	36.8	No	No	No	Yes	Yes	No	Yes	Yes	No	Yes	Yes	No	No	No	No	Yes	No	Medical	Medical	19	2	No	5.99	4.65	0.58	0.66	295	4.71	144
Female	71	Yes	Yes	No	No	No	No	No	No	No	No	No	No	Yes	No	No	No	No	No	37.8	No	No	No	Yes	Yes	No	Yes	Yes	No	Yes	Yes	No	Yes	No	No	Yes	No	Medical	Medical		1	No	3.62	2.28	1.11	0.21	139	4.07	116
Male	62	Yes	Yes	No	No	No	No	No	No	No	No	No	No	Yes	Yes	No	No	No	Yes	36	No	No	No	No	Yes	No	Yes	Yes	No	Yes	No	No	No	No	No	No	No	ICU	ICU		2	No	8.4	7.29	0.78	0.32	117	4.93	130
Female	61	Yes	No	No	No	No	No	No	No	No	Yes	No	Yes	No	No	Yes	No	No	No	36.4	No	No	No	No	No	No	Yes	Yes	No	Yes	Yes	Yes	Yes	No	Yes	No	No	Medical	Medical		2	No	8.81	5.54	2.17	0.97	344	4.91	131
Male	54	Yes	Yes	No	No	No	No	No	No	No	Yes	No	No	Yes	No	No	No	No	No	38.4	No	No	No	Yes	Yes	No	Yes	Yes	No	Yes	No	No	No	No	No	No	No	Medical	Medical	20	5	No	2.76	1.73	0.76	0.26	155	5.05	142
Female	27	Yes	Yes	No	No	No	No	No	No	No	Yes	No	No	Yes	No	Yes	No	No	No	39.6	No	No	No	Yes	Yes	No	No		No	Yes	No	No	No	No	No	No	No	Medical	Medical		2	No
Male	73	Yes	Yes	No	Yes	No	No	No	No	No	Yes	No	No	Yes	No	No	No	No	No	38	No	No	No	Yes	No	No	Yes	Yes	No	Yes	Yes	No	Yes	No	No	No	Yes	Medical	Medical		3	No	6.71	4.86	1.13	0.72	138	4.86	147
Male	65	Yes	Yes	No	No	No	No	No	No	No	No	No	No	Yes	No	No	No	No	No	38.5	No	No	No	Yes	Yes	No	Yes	Yes	No	Yes	Yes	No	No	No	No	No	No	Medical	Medical		2	No	6.29	3.65	2.1	0.49	170	5.31	156
Male	58	Yes	Yes	No	Yes	No	No	No	No	No	Yes	No	No	Yes	Yes	Yes	No	No	No	39.6	No	No	No	Yes	Yes	No	Yes	Yes	No	Yes	No	No	No	No	No	No	No	Medical	ICU	23	3	Yes	6.31	5.28	0.82	0.2	212	4.74	137
Male	27	Yes	No	No	No	Yes	No	No	No	Yes	No	No	Yes	No	No	No	No	No	Yes	36.4	No	No	No	No	No	No	No		No	No	No	No	No	No	No	No	No	Medical	Medical		2	No	4.11	3.32	0.49	0.29	86	5.85	169
Male	73	Yes	Yes	No	No	No	No	No	No	No	Yes	No	No	Yes	Yes	No	No	No	Yes	36.8	No	No	No	No	Yes	No	Yes	Yes	No	Yes	Yes	Yes	No	No	No	No	No	ICU	ICU		20	No	14.85	12.47	1.49	0.74	371	6.91	152
Female	51	Yes	Yes	No	No	No	No	No	No	No	No	No	No	No	Yes	No	No	No	No	37.1	No	No	No	Yes	Yes	No	Yes	Yes	No	Yes	No	Yes	No	No	No	Yes	No	Medical	Medical		2	No	10.15	6.67	1.96	1.51	203	4.78	125
Male	75	Yes	Yes	No	Yes	Yes	No	No	No	Yes	Yes	No	No	No	No	No	No	No	Yes	37.4	No	No	No	No	Yes	No	Yes	Yes	No	Yes	Yes	No	No	Yes	Yes	No	No	Medical	Medical		5	Yes	6.35	5.49	0.49	0.34	265	3.3	89
Female	68	Yes	Yes	No	No	Yes	No	No	Yes	No	Yes	No	No	Yes	Yes	Yes	No	No	Yes	36	No	No	No	Yes	Yes	No	Yes	Yes	No	Yes	No	No	No	No	No	No	No	Medical	Medical		2	No	4.56	2.83	1.19	0.51	208	5.18	153
Male	91	Yes	Yes	No	Yes	No	No	No	No	No	Yes	No	No	No	No	No	Yes	No	No	37.7	No	No	No	No	Yes	No	Yes	No	No	Yes	No	Yes	No	No	No	No	No	Medical	Medical		2	Yes	8.75	6.41	1.3	1.01	179	3.46	120
Female	86	Yes	Yes	No	Yes	No	No	No	No	No	Yes	No	No	Yes	No	No	No	No	Yes	38.4	No	No	No	Yes	Yes	No	Yes	Yes	No	Yes	Yes	No	No	No	No	No	No	Medical	Medical		4	Yes	5.79	4.78	0.67	0.33	231	4.98	154
Female	65	Yes	No	No	No	No	No	No	No	No	Yes	No	No	Yes	No	No	No	No	Yes	37.6	No	No	No	Yes	Yes	No	Yes	Yes	No	Yes	Yes	No	No	No	No	No	No	Medical	Medical		13	No	3.8	2.27	1.02	0.57	154	4.91	134
Male	49	Yes	Yes	No	No	No	No	No	No	No	No	No	No	Yes	No	No	No	No	No	37.1	No	No	No	Yes	Yes	No	Yes	Yes	No	Yes	Yes	No	Yes	No	No	No	No	ICU	ICU		2	No	9.24	8.36	0.59	0.28	157	5.55	151
Female	68	Yes	No	No	Yes	No	No	No	No	No	Yes	No	No	Yes	No	Yes	No	No	No	38.3	No	No	No	Yes	Yes	No	Yes	Yes	No	Yes	No	No	No	No	No	No	No	Medical	ICU		2	No	5.95	4.71	0.68	0.25	167	4.18	144
Male	74	Yes	Yes	No	No	No	No	No	No	No	Yes	No	No	Yes	Yes	No	No	No	No	38	No	No	Yes	Yes	Yes	No	Yes	Yes	No	Yes	Yes	Yes	No	No	No	No	No	Medical	Medical		2	No	5.34	3.94	0.96	0.41	243	4.81	141
Male	86	Yes	Yes	No	No	No	No	No	No	No	No	No	No	Yes	Yes	No	No	No	Yes	38.2	No	No	No	Yes	Yes	No	Yes	Yes	No	Yes	No	No	No	No	No	No	No	Medical	Medical	12	7	Yes	4.92	3.67	0.71	0.53	124	5.59	181
Male	44	Yes	Yes	No	No	No	No	No	No	No	No	No	No	Yes	Yes	No	No	No	No	37	No	No	No	Yes	Yes	No	Yes	Yes	No	Yes	No	No	No	No	No	No	No	Medical	Medical		2	No	5.64	3.1	2	0.51	149	4.68	139
Male	44	Yes	Yes	No	Yes	No	No	No	No	No	Yes	No	No	Yes	Yes	No	No	No	Yes	38.1	No	No	No	Yes	Yes	No	Yes	Yes	No	Yes	No	No	No	No	No	No	No	Medical	Medical		2	No	6.29	4.49	1.3	0.47	133	4.45	124
Female	74	Yes	Yes	No	Yes	No	No	No	No	No	No	No	No	Yes	Yes	No	No	No	No	38.3	No	No	No	Yes	Yes	No	Yes	Yes	No	Yes	Yes	No	Yes	No	No	No	Yes	Medical	Medical		13	No	6.36	3.98	1.62	0.58	329	4.39	101
Male	67	Yes	Yes	No	No	Yes	Yes	No	No	No	Yes	Yes	No	Yes	Yes	No	No	Yes	Yes	38.6	No	No	No	Yes	Yes	No	Yes	Yes	No	Yes	No	No	No	No	No	Yes	Yes	Medical	Medical		8	No	4.8	3.9	0.57	0.26	155	5.75	141
Male	48	Yes	Yes	No	No	Yes	No	No	Yes	Yes	Yes	No	Yes	No	No	Yes	Yes	No	Yes	36.8	No	No	No	No	No	No	Yes	Yes	No	Yes	Yes	Yes	Yes	Yes	Yes	No	No	Medical	Medical		2	No	3.47	2.64	0.55	0.28	169	5.5	155
Male	34	Yes	No	No	No	Yes	No	No	No	Yes	No	No	No	Yes	Yes	Yes	No	No	No	37.8	No	No	No	Yes	No	No	No		No	Yes	No	Yes	No	No	No	No	No	Medical	Medical		3	No	5.81	3.4	1.65	0.66	259	4.97	150
Female	19	Yes	Yes	No	No	Yes	Yes	No	No	No	No	No	No	Yes	Yes	Yes	No	Yes	Yes	35.3	No	No	No	Yes	Yes	No	Yes	Yes	No	Yes	No	No	No	No	No	No	No	Medical	ICU		1	No	4.23	3.44	0.63	0.16	171	4.64	142
Female	77	Yes	No	No	No	Yes	No	No	Yes	No	Yes	No	No	No	No	No	No	No	Yes	36	No	No	No	No	No	No	Yes	No	No	Yes	No	No	Yes	No	Yes	No	No	Medical	Medical		7	No	8.4	7.05	0.71	0.61	168	4.45	135
Male	75	Yes	Yes	No	Yes	Yes	Yes	No	No	No	Yes	No	No	Yes	No	No	No	Yes	No	38	No	No	No	Yes	Yes	No	Yes	No	Yes	Yes	Yes	Yes	Yes	No	Yes	No	No	Medical	Medical		13	No	8.58	6.62	0.9	1.03	111	3.57	113
Female	30	Yes	No	No	No	Yes	No	No	No	Yes	No	No	Yes	Yes	Yes	Yes	No	No	No	37.1	No	No	No	Yes	Yes	No	No		No	Yes	No	No	No	No	No	No	No	Medical	Medical		4	No	4.64	2.2	2.05	0.37	253	4.71	141
Male	56	Yes	Yes	No	Yes	Yes	No	No	Yes	No	No	No	Yes	No	No	Yes	No	No	Yes	37.1	No	No	No	Yes	Yes	No	Yes	Yes	No	Yes	No	No	No	No	No	No	No	Medical	Medical		2	No	4.33	2.81	1.15	0.36	278	5.75	49
Male	71	Yes	Yes	No	No	No	No	No	No	No	No	No	No	Yes	Yes	No	No	No	Yes	36.7	No	No	No	Yes	Yes	No	Yes	Yes	No	Yes	Yes	No	No	No	No	No	No	Medical	Medical		2	No	5.32	3.98	0.64	0.68	157	5.12	163
Male	78	Yes	Yes	No	No	No	No	No	No	No	Yes	No	No	Yes	Yes	No	No	No	No	38.5	No	No	No	Yes	No	No	Yes	Yes	No	Yes	No	No	No	No	No	No	No	Medical	Medical		11	No	6.44	5.56	0.63	0.22	234	5.06	143
Male	57	Yes	Yes	No	Yes	No	No	No	No	No	Yes	No	No	Yes	No	No	No	No	Yes	37.5	No	No	No	No	No	No	Yes	Yes	Yes	Yes	No	No	No	No	No	No	No	Medical	Medical		2	No	11.43	9.17	1.53	0.72	321	4.91	148
Male	34	Yes	Yes	No	No	No	No	No	No	No	No	Yes	No	Yes	Yes	Yes	No	No	No	38.2	No	No	No	Yes	No	No	Yes	Yes	No	Yes	No	No	No	No	No	No	No	ICU	ICU		3	No	6.25	4.85	0.8	0.52	200	4.51	140
Female	64	Yes	No	No	No	No	No	No	No	No	No	No	No	Yes	Yes	No	No	No	No	36.9	No	No	No	Yes	Yes	No	Yes	Yes	No	Yes	No	No	No	No	No	No	No	ICU	ICU		2	No	7.22	6.09	0.63	0.48	307	4.39	139
Male	78	Yes	Yes	No	No	No	No	No	No	No	Yes	No	No	Yes	Yes	No	No	No	No	37.9	No	No	No	Yes	Yes	No	Yes	Yes	No	Yes	No	No	No	No	No	No	No	ICU	ICU	26	8	No	6.43	5.61	0.48	0.28	112	3.86	121
Male	67	Yes	Yes	No	Yes	No	No	No	No	No	No	No	No	No	Yes	No	No	No	Yes	39.5	No	No	No	Yes	Yes	No	Yes	Yes	No	Yes	Yes	No	No	No	Yes	No	No	ICU	ICU	24	14	Yes	10.54	8.89	0.84	0.67	218	4.46	130
Female	41	Yes	Yes	No	No	Yes	Yes	No	No	No	No	No	No	No	No	Yes	No	Yes	Yes	38.2	No	No	No	No	Yes	No	Yes	Yes	Yes	Yes	Yes	No	No	No	No	No	No	Medical	Medical	13	2	No	4.66	1.92	2.08	0.55	238	3.06	101
Male	66	Yes	Yes	No	No	No	No	No	No	No	No	No	No	Yes	Yes	No	No	No	No	39	No	No	No	Yes	Yes	No	Yes	Yes	No	Yes	No	Yes	No	No	Yes	Yes	No	Medical	ICU	9	5	Yes	3.23	1.98	0.89	0.33	120	4.35	120
Male	84	Yes	Yes	No	No	No	No	No	No	No	Yes	No	No	Yes	Yes	No	Yes	No	No	38.1	No	No	No	Yes	Yes	No	Yes	Yes	No	Yes	No	No	No	No	Yes	No	No	Medical	Medical	22	11	Yes	4.62	2.63	1	0.83	298	3.15	89
Female	45	Yes	Yes	No	Yes	Yes	No	Yes	No	No	No	No	Yes	Yes	Yes	No	No	No	No	37.3	No	No	No	Yes	No	No	Yes	Yes	No	Yes	No	No	No	No	No	Yes	No	Medical	Medical		3	No	9.37	4.25	4.18	0.77	261	4.52	135
Female	55	Yes	Yes	No	No	No	No	No	No	No	No	No	No	No	Yes	No	No	No	No	38.4	No	No	No	Yes	Yes	No	Yes	Yes	No	Yes	No	No	No	No	No	No	Yes	ICU	ICU		2	No	9.14	8.21	0.68	0.24	228	3.95	112
Male	53	Yes	Yes	No	No	No	No	No	No	No	Yes	No	No	No	Yes	No	No	No	No	38.3	No	No	No	Yes	Yes	No	Yes	Yes	No	No	No	No	No	No	No	No	No	Medical	Medical		3	No	4.81	3.23	1.03	0.47	190	5.22	150
Male	53	Yes	Yes	No	No	Yes	Yes	No	Yes	No	Yes	No	No	Yes	No	No	No	Yes	No	38.7	No	No	No	Yes	No	No	No		No	Yes	No	No	No	No	No	No	No	ICU	ICU	22	5	No	7.44	5.68	1.21	0.35	264	4.86	134
Male	72	Yes	Yes	No	No	No	No	No	No	No	No	No	No	Yes	Yes	No	No	No	No	38.2	No	No	No	Yes	Yes	No	Yes	Yes	No	Yes	No	No	No	No	Yes	No	Yes	ICU	ICU	27	8	No	7.15	6.27	0.49	0.38	200	4.2	141
Male	37	Yes	Yes	Yes	No	Yes	Yes	No	No	No	Yes	No	No	Yes	Yes	Yes	No	Yes	No	38.5	No	No	No	Yes	Yes	No	Yes	Yes	No	Yes	No	No	No	No	No	No	No	Medical	Medical	17	9	No	8.02	6.39	0.98	0.54	268	5.2	141
Male	55	Yes	Yes	No	Yes	No	No	No	No	No	Yes	No	No	Yes	Yes	No	No	No	No	39	No	No	No	Yes	Yes	No	No		No	Yes	No	No	Yes	No	Yes	No	No	ICU	ICU	22	5	No	7.19	6.15	0.62	0.42	248	4.18	121
Female	92	Yes	Yes	No	No	No	No	No	No	No	Yes	No	No	Yes	Yes	No	No	No	No	38.1	No	No	No	Yes	Yes	No	Yes	Yes	No	Yes	Yes	No	Yes	No	Yes	No	No	Medical	Medical	38	11	No	6.85	4.58	1.43	0.81	185	4.41	125
Male	62	Yes	Yes	No	Yes	Yes	No	Yes	No	Yes	Yes	No	No	Yes	Yes	No	No	No	Yes	38.5	No	No	No	Yes	No	No	Yes	Yes	No	Yes	No	No	No	No	No	No	No	Medical	Medical	10	2	No	8.27	5.85	1.67	0.74	199	5.28	155
Male	76	Yes	No	No	No	No	No	No	No	No	No	No	No	Yes	Yes	No	No	No	No	38.2	No	No	No	No	Yes	No	Yes	Yes	No	Yes	Yes	No	Yes	No	No	No	No	Medical	Medical	17	16	No	8.36	6.67	0.73	0.95	230	5.49	113
Male	74	Yes	No	No	Yes	No	No	No	No	No	Yes	No	No	No	No	No	No	No	Yes	37.2	No	No	No	No	No	No	Yes	Yes	No	Yes	No	No	No	No	No	No	No	Medical	Medical		10	No	7.14	6.09	0.71	0.35		4.79	143
Male	52	Yes	Yes	Yes	No	Yes	No	Yes	No	No	No	No	No	No	Yes	No	No	No	No	38.2	No	No	No	Yes	Yes	No	Yes	Yes	No	Yes	No	No	No	No	No	No	No	Medical	Medical	17	5	No	6.24	4.58	1.08	0.53	223	4.74	139
Male	86	Yes	Yes	No	No	No	No	No	No	No	Yes	No	No	No	Yes	No	Yes	No	Yes	38.6	No	No	No	Yes	Yes	No	Yes	Yes	No	Yes	Yes	No	No	No	No	No	Yes	Medical	Medical	30	9	Yes	5.01	3.87	0.74	0.39	203	5.01	136
Female	69	Yes	Yes	No	No	No	No	No	No	No	No	No	No	Yes	Yes	No	No	No	Yes	39	No	No	No	No	Yes	No	Yes	Yes	No	Yes	No	No	No	No	No	No	No	Medical	Medical	17	10	No	9.78	8.55	0.84	0.38	288	5.02	145
Male	61	Yes	Yes	No	No	No	No	No	No	No	No	No	No	Yes	Yes	No	No	No	No	38.5	No	No	No	Yes	Yes	No	Yes	Yes	No	Yes	No	No	No	No	No	No	No	ICU	ICU		6	No	8.63	7.22	0.92	0.47	231	4.5	135
Female	73	Yes	Yes	No	No	No	No	No	No	No	No	No	No	Yes	Yes	No	No	No	No	38.2	No	No	No	Yes	Yes	No	Yes	Yes	No	Yes	No	No	Yes	No	Yes	No	No	Medical	Medical	9	2	No	11.08	9.13	1.53	0.4	278	4.05	120
Male	69	Yes	No	No	No	No	No	No	No	No	No	Yes	No	Yes	Yes	No	No	No	No	37.2	No	No	No	Yes	No	No	Yes	Yes	No	Yes	No	No	No	No	No	No	No	ICU	ICU		4	No	12.4	10.55	0.83	0.97	389	3.98	125
Female	74	Yes	Yes	No	No	No	No	No	No	No	Yes	No	No	Yes	Yes	No	Yes	No	No	35.8	No	No	No	Yes	Yes	No	Yes	Yes	No	Yes	Yes	No	No	No	No	No	No	Medical	Medical	20	10	No	8.36	6.15	1.41	0.79	285	4.31	131
Male	76	Yes	Yes	No	Yes	Yes	Yes	No	No	No	No	No	No	Yes	Yes	No	No	Yes	No	40	No	No	No	Yes	Yes	No	Yes	Yes	No	Yes	Yes	No	No	No	Yes	No	No	Medical	Medical	18	8	No	7.8	5.9	0.76	0.41	246	4.28	139
Female	40	Yes	Yes	No	No	No	No	No	No	No	No	No	No	Yes	No	No	No	No	No	38.3	No	No	No	Yes	Yes	No	Yes	Yes	No	Yes	No	No	No	No	No	No	No	Medical	Medical	18	8	No	6.1	4.02	1.61	0.46	439	4.2	127
Female	23	Yes	Yes	No	No	No	No	No	No	No	No	No	No	Yes	No	No	No	No	Yes	38.1				No	No	No				Yes	No	No	No	No	No	No	No	Medical	Medical		2	No	6.1	5.15	0.33	0.47	190	3.9	104
Male	76	Yes	Yes	No	No	No	No	No	No	No	No	Yes	No	No	Yes	Yes	No	No	No	38	No	No	No	Yes	Yes	No	No		No	No	No	No	No	No	No	No	No	Medical	Medical		2	No	7.88	6.51	0.76	0.6	166	5.64	159
Female	88	Yes	Yes	No	No	No	No	No	No	No	Yes	No	No	Yes	Yes	No	No	No	No	38	No	No	No	Yes	Yes	No	Yes	Yes	No	Yes	Yes	No	No	No	No	No	No	Medical	ICU	24	3	Yes	5.13	4.12	0.7	0.24	143	4.2	121
Male	51	Yes	Yes	No	No	No	No	No	No	No	No	No	No	Yes	No	Yes	No	No	No	38	No	No	No	Yes	No	No	Yes	Yes	Yes	No	No	No	No	No	No	No	No	Medical	Medical		7	No	5.44	3.32	1.74	0.37	169	4.77	146
Female	90	Yes	Yes	No	No	No	No	No	No	No	Yes	No	No	No	No	No	No	No	Yes	39	No	No	No	No	No	No	No		No	Yes	No	No	No	No	No	No	Yes	Medical	Medical		3	No	4.64	4.19	0.16	0.28	148	4.21	136
Female	65	Yes	Yes	No	Yes	Yes	Yes	No	No	Yes	Yes	Yes	No	Yes	No	No	No	Yes	No	36	No	No	No	No	No	No	Yes	No	No	Yes	Yes	No	No	No	No	No	No	Medical	Medical	8	3	No	3.67	1.88	1.35	0.43	170	4.45	137
Female	71	Yes	Yes	No	Yes	No	No	No	No	No	Yes	No	No	Yes	No	No	No	No	No	38	No	No	No	Yes	No	No	Yes		No	Yes	Yes	No	No	No	No	No	No	Medical	Medical		5	No	2.3	1.26	0.66	0.37	186	4.71	140
Male	67	Yes	Yes	No	No	No	No	No	No	No	Yes	No	Yes	Yes	No	No	No	No	Yes	39	No	No	No	No	No	No	Yes	Yes	No	Yes	No	No	No	No	No	No	Yes	Medical	Medical	16	1	No	42.36	6.06	35.79	0.47	236	5.19	139
Female	81	Yes	Yes	No	Yes	No	No	No	No	No	No	No	No	Yes	Yes	No	No	No	No	38	No	No	No	Yes	No	No	Yes	Yes	No	Yes	Yes	No	Yes	No	Yes	No	No	ICU	ICU		5	Yes	6.27	5.29	0.78	0.2	334	3.39	91
Female	79	Yes	Yes	No	Yes	No	No	No	No	No	Yes	Yes	No	Yes	No	Yes	No	No	No	38	No	No	No	No	No	No	Yes	Yes	No	Yes	No	Yes	No	No	No	No	No	Medical	ICU	35	6	No	6.49	4.78	1.03	0.66		3.78	110
Female	90	Yes	Yes	No	No	Yes	No	No	No	Yes	No	No	No	Yes	Yes	No	No	No	No	36	No	No	No	Yes	No	No	Yes		No	Yes	Yes	No	No	No	No	No	No	Medical	Medical		2	No	3.39	1.34	1.57	0.43	193	4.61	149
Female	59	Yes	Yes	No	No	No	No	No	No	No	Yes	No	No	Yes	Yes	No	No	No	No	38	No	No	No	Yes	Yes	No	Yes	Yes	No	Yes	No	No	No	No	No	No	No	ICU	ICU	20	8	No	6.3	4.7	1.13	0.47	182	4.72	155
Female	40	Yes	No	No	No	No	No	No	No	No	No	No	No	Yes	Yes	No	No	No	No	36	No	No	No	Yes	No	No	No		No	Yes	No	No	No	No	No	No	No	Medical	Medical		2	No	5.83	4.17	1.16	0.21	154	4.58	107
Female	84	Yes	Yes	No	No	No	No	No	No	No	Yes	No	No	Yes	Yes	No	No	No	No	38	No	No	No	Yes	No	No	No		No	Yes	Yes	No	No	Yes	No	No	No	Medical	Medical	21	5	No	4.56	3.33	0.64	0.68	134	4.26	132
Male	73	Yes	Yes	No	No	No	No	No	No	No	Yes	No	No	No	No	No	No	No	Yes	38	No	No	No	No	Yes	No	Yes	Yes	No	Yes	No	No	No	No	No	No	No	Medical	Medical	14	3	No	5.4	4.17	0.8	0.39	359	4.87	130
Male	91	Yes	No	No	No	No	No	No	No	No	No	No	No	No	No	No	No	No	Yes	37				No	No	No				Yes	No	Yes	No	No	No	No	Yes	Medical	Medical		8	No	3.04	1.7	0.86	0.4	101	3.82	120
Female	84	Yes	Yes	No	No	No	No	No	No	No	No	No	No	Yes	Yes	No	No	No	No	38	No	No	No	Yes	Yes	No	Yes	Yes	No	Yes	Yes	Yes	Yes	No	No	No	No	Medical	Medical		2	No	3.77	2.95	0.58	0.24	135	3.93	116
Female	91	Yes	No	No	No	No	No	No	No	No	No	No	Yes	No	No	No	No	No	No	35				No	No	No				Yes	Yes	Yes	No	No	No	No	No	Medical	Medical		2	Yes	9.48	8.07	0.91	0.47	243	5.5	150
Male	34	Yes	No	No	No	Yes	Yes	No	No	No	Yes	Yes	No	Yes	No	No	Yes	Yes	Yes	38				No	No	No				No	No	No	No	No	No	No	No	Medical	Medical		2	No	4.23	3.13	0.84	0.26	121	5.76	151
Male	70	Yes	Yes	No	No	No	No	No	No	No	Yes	No	No	Yes	Yes	Yes	No	No	No	38	No	No	No	Yes	No	No	Yes	Yes	No	No	No	No	No	No	No	No	No	Medical	Medical	12	10	No	3.52	2.39	0.69	0.44	173	5.38	160
Female	43	Yes	Yes	No	Yes	Yes	Yes	No	No	No	Yes	No	Yes	Yes	Yes	No	No	Yes	No	35	No	No	No	Yes	No	No	No		Yes	Yes	No	No	Yes	No	No	No	No	ICU	ICU	15	8	No	7.81	6.22	1.06	0.38	197	4.59	145
Male	74	Yes	No	No	No	Yes	Yes	No	No	No	Yes	No	No	No	Yes	No	No	Yes	Yes	37	No	No	No	Yes	Yes	No	Yes	Yes	No	Yes	No	No	No	No	No	No	No	Medical	Medical		6	No	5.5	4.55	0.53	0.32	168	4.79	145
Female	77	Yes	Yes	No	Yes	No	No	No	No	No	No	Yes	Yes	Yes	Yes	Yes	No	No	No	38	No	No	No	Yes	No	No	Yes	Yes	No	Yes	No	No	No	No	No	No	No	Medical	Medical	12	5	No	2.46	1.35	0.56	0.53	202	4.1	119
Male	81	Yes	Yes	No	No	Yes	Yes	No	No	No	Yes	No	No	No	No	No	Yes	Yes	Yes	38	No	No	No	No	No	No	Yes	Yes	No	Yes	No	No	No	No	No	No	Yes	Medical	Medical	22	14	No	15.04	13.78	0.77	0.23	140	4.49	134
Female	64	Yes	Yes	No	Yes	No	No	No	No	No	Yes	No	No	Yes	No	No	Yes	No	Yes	39	No	No	No	No	No	No	Yes		No	Yes	No	No	Yes	No	No	No	No	Medical	Medical	21	11	No	5.92	4.73	0.76	0.42	175	4.55	129
Male	97	Yes	Yes	No	No	No	No	No	No	No	No	No	No	No	Yes	No	Yes	No	No	39	No	No	No	Yes	No	No	Yes	Yes	No	Yes	Yes	No	No	No	No	No	Yes	Medical	Medical	12	12	Yes	0.84	0.56	0.19	0.09	166	3.75	115
Male	89	Yes	Yes	No	No	No	No	No	No	No	No	No	No	Yes	Yes	No	No	No	Yes	39	No	No	Yes	Yes	No	No	Yes		No	Yes	Yes	No	No	No	No	No	No	Medical	Medical		9	Yes	5.73	3.71	1.31	0.67	223	4.31	126
Female	89	Yes	Yes	No	No	No	No	No	No	No	No	No	No	Yes	Yes	No	Yes	No	No	37	No	No	No	Yes	Yes	No	Yes	Yes	No	Yes	Yes	No	No	No	No	No	No	Medical	Medical		2	Yes	11.24	9.84	0.88	0.4	191	4.63	135
Male	73	Yes	Yes	No	No	No	No	No	No	No	Yes	No	No	No	Yes	No	Yes	No	Yes	39	No	No	No	Yes	No	Yes	Yes	Yes	No	Yes	No	No	No	No	No	No	No	ICU	ICU	15	9	No	5.83	3.89	1.08	0.7	156	5.45	148
Male	62	Yes	Yes	No	Yes	No	No	No	No	No	Yes	No	No	Yes	No	No	Yes	No	No	38				No	No	No				Yes	No	No	Yes	No	No	No	No	Medical	Medical	21	11	No	8.51	7.36	0.79	0.36	93	4.2	132
Male	80	Yes	Yes	No	No	Yes	No	No	No	Yes	No	No	No	Yes	Yes	No	No	No	No	38	No	No	No	Yes	No	No	Yes	Yes	No	Yes	No	No	No	No	No	Yes	No	Medical	Medical	16	8	No	6.08	5.31	0.48	0.16	213	4.75	142
Male	76	Yes	Yes	No	No	No	No	No	No	No	No	No	No	No	Yes	No	No	No	No	39	No	No	No	Yes	No	No	Yes	Yes	No	Yes	No	No	No	Yes	No	No	Yes	ICU	ICU		5	Yes	37.97	7.67	29.16	0.65	195	3.87	102
Male	55	Yes	Yes	No	No	Yes	No	Yes	No	No	No	No	No	Yes	Yes	No	No	No	No	38	No	No	No	Yes	No	No	Yes	Yes	No	Yes	Yes	No	No	No	No	Yes	No	Medical	Medical	23	2	No	4.63	3.13	0.99	0.48	155	5.29	158
Female	66	Yes	Yes	No	No	No	No	No	No	No	No	No	No	Yes	Yes	Yes	No	No	No	37	No	No	No	Yes	No	No	Yes	Yes	No	Yes	No	No	No	No	No	No	No	Medical	Medical	21	2	No	8.57	5.18	2.12	0.88	494	4.3	127
Male	58	Yes	Yes	No	No	No	No	No	No	No	No	No	No	Yes	Yes	No	No	No	No	38	No	No	No	Yes	No	No	No		No	Yes	No	No	No	No	No	No	No	Medical	Medical		2	No	6.63	4.09	1.64	0.68	221	5.2	146
Male	84	Yes	Yes	No	No	No	No	No	No	No	No	Yes	No	Yes	Yes	No	No	No	No	39	No	No	No	Yes	No	No	Yes	Yes	No	Yes	Yes	No	Yes	No	No	No	No	Medical	Medical	16	12	No	2.24	1.31	0.55	0.36	192	4.2	118
Female	58	Yes	Yes	No	No	No	No	No	No	No	Yes	No	No	Yes	Yes	No	No	No	No	36	No	No	No	Yes	No	No	Yes		No	No	No	No	No	No	No	No	No	Medical	Medical	28	16	No	5.93	4.39	1	0.5	294	5.14	144
Male	82	Yes	Yes	No	Yes	No	No	No	No	No	No	No	No	Yes	Yes	No	No	No	No	38	No	No	No	Yes	No	No	Yes	Yes	No	Yes	No	No	No	No	No	Yes	No	Medical	Medical	8	2	No	4.99	3.71	0.82	0.46	149	4.29	133
Male	60	Yes	Yes	No	No	Yes	Yes	No	No	No	Yes	No	No	No	Yes	No	No	Yes	No	38	No	No	No	Yes	No	No	Yes	Yes	No	Yes	No	Yes	No	No	No	No	No	Medical	Medical	23	12	No	5.51	4.56	0.63	0.3	177	4.77	142
Male	63	Yes	No	No	No	No	No	No	No	No	No	Yes	No	Yes	Yes	No	No	No	No	37	No	No	No	Yes	No	No	Yes	Yes	No	Yes	No	No	No	No	No	Yes	No	Medical	Medical	14	10	No	6.87	4.82	1.16	0.84	242	5.35	149
Male	85	Yes	Yes	No	No	No	No	No	No	No	No	No	No	Yes	Yes	No	No	No	No	38	No		No	Yes	No	No	Yes	Yes	No	Yes	Yes	No	No	No	No	No	No	Medical	Medical	26	10	No	6.33	4.84	0.54	0.93	197	4.6	124
Male	82	Yes	Yes	No	No	No	No	No	No	No	Yes	No	No	Yes	Yes	No	No	No	No	39	No	No	No	Yes	No	No	Yes	Yes	No	Yes	No	No	No	No	No	No	No	Medical	Medical	18	13	No	7.34	5.71	0.72	0.84	243	4.63	145
Male	66	Yes	Yes	No	Yes	No	No	No	No	No	Yes	No	No	Yes	No	No	No	No	No	38				No	No	No				Yes	No	No	No	No	No	No	No	Medical	Medical	14	11	No	4.19	2.61	0.88	0.68	137	5.32	152
Male	72	Yes	Yes	No	No	No	No	No	No	No	Yes	No	No	Yes	Yes	No	No	No	No	38	No	No	No	Yes	No	No	No		No	Yes	Yes	No	No	No	No	No	Yes	Medical	Medical	15	2	No	7.5	6.62	0.42	0.44	275	3.72	115
Female	95	Yes	Yes	No	No	No	No	No	No	No	Yes	No	No	No	Yes	No	No	No	No	38	No	No	No	Yes	No	No	Yes	Yes	No	Yes	No	No	Yes	No	No	No	Yes	Medical	Medical		2	Yes	13.7	12.51	0.93	0.25	184	4.82	143
Male	86	Yes	Yes	No	No	No	No	No	No	No	Yes	No	No	No	Yes	No	No	No	No	37.8	No	No	No	Yes	No	No	No		No	Yes	No	No	No	No	No	Yes	No	Medical	Medical	17	11	No	8.76	7.03	0.92	0.8	187	4.88	160
Female	67	Yes	Yes	No	Yes	Yes	No	No	No	Yes	No	No	No	No	Yes	No	No	No	No	38	No	No	No	Yes	No	No	Yes	Yes	No	Yes	No	No	No	No	No	Yes	No	Medical	Medical	13	7	No	3.9	2.84	0.9	0.14	112	3.94	134
Female	51	Yes	Yes	No	No	Yes	Yes	No	No	No	No	No	No	Yes	Yes	No	No	Yes	No	36	No	No	No	Yes	No	No	Yes	Yes	No	No	No	No	No	No	No	No	No	Medical	Medical	16	7	No	5.93	4.13	1.42	0.33	255	4.91	151
Male	63	Yes	Yes	No	No	No	No	No	No	No	No	Yes	No	Yes	Yes	No	No	No	No	38	No	No	No	Yes	No	No	Yes	Yes	No	No	No	No	No	No	No	No	No	ICU	ICU	23	10	No	6.15	4.95	0.62	0.55	268	5.91	158
Female	69	Yes	Yes	No	Yes	Yes	No	No	No	Yes	No	No	Yes	Yes	Yes	No	No	No	No	38	No	No	No	Yes	No	No	Yes	Yes	No	No	No	No	No	No	No	No	No	Medical	Medical	27	8	No	4.43	2.74	0.97	0.51	403	4.28	106
Female	31	Yes	Yes	No	No	No	No	No	No	No	No	No	No	Yes	Yes	No	No	No	No	36				No	No	No				Yes	No	No	No	No	No	No	No	Medical	Medical	18	5	No	5.48	3.79	1.1	0.36	288	3.47	96
Female	75	Yes	No	No	No	No	No	No	No	No	Yes	No	No	No	No	No	No	No	No	38				No	No	No				Yes	No	No	No	No	No	No	No	Medical	Medical		3	No	3.33	1.57	1.34	0.4	214	2.81	108
Female	61	Yes	No	No	No	Yes	Yes	No	No	No	Yes	Yes	No	Yes	No	Yes	No	Yes	Yes	36.8	No	No	No	Yes	Yes	No	No		No	Yes	No	No	No	No	No	Yes	Yes	Medical	Medical		9	No	3.72	2.13	1.1	0.42	188	4.95	145
Male	57	Yes	Yes	No	Yes	No	No	No	No	No	Yes	No	No	Yes	Yes	No	No	No	No	39				No	No	No				No	No	No	No	No	No	No	No	Medical	Medical	15	7	No	8.6	7.06	0.91	0.62	185	5.58	168
Male	69	Yes	No	No	No	Yes	No	Yes	No	No	No	No	No	No	Yes	No	No	No	No	37	No	No	No	No	No	No	Yes	Yes	No	Yes	Yes	No	No	No	No	No	No	Medical	Medical	5	7	No	3.29	2.23	0.73	0.32	198	4.24	126
Female	66	Yes	Yes	No	No	Yes	Yes	No	No	No	No	Yes	No	No	No	No	No	Yes	No	38.9				No	No	No				Yes	No	No	No	No	No	No	Yes	Medical	Medical		3	No	4.7	2.45	1.32	0.59	175	3.43	103
Male	88	Yes	Yes	No	Yes	No	No	No	No	No	No	No	Yes	No	No	No	No	No	No	38.1	No	No	No	No	No	No	Yes	Yes	No	Yes	No	Yes	No	No	No	No	No	Medical	Medical		3	No	4.52	3.68	0.49	0.29	114	4.87	144
Female	83	Yes	Yes	No	No	No	No	No	No	No	No	No	No	No	Yes	No	No	No	No	37.8	No	No	No	Yes	No	No	Yes	Yes	No	Yes	Yes	Yes	No	No	No	No	No	Medical	Medical	8	4	Yes	12.56	11.38	0.54	0.62	170	5.49	155
Female	83	Yes	Yes	No	Yes	No	No	No	No	No	Yes	No	No	Yes	No	No	No	No	No	38	No	No	No	Yes	Yes	No	No		No	Yes	Yes	No	No	No	No	No	No	Medical	Medical		10	No	4.76	2.6	1.69	0.44	204	4.53	125
Male	31	Yes	Yes	No	No	No	No	No	No	No	No	No	No	Yes	No	No	No	No	No	39				No	No	No				Yes	No	Yes	No	No	No	Yes	No	Medical	Medical	9	2	No	1.14	0.63	0.42	0.09	62	4.35	127
Female	61	Yes	No	No	No	No	No	No	No	No	Yes	No	No	Yes	Yes	No	No	No	Yes	37.3	No	No	No	Yes	Yes	No	No		No	Yes	No	No	No	No	No	No	Yes	Medical	Medical		13	No	1.19	0.66	0.22	0.31	118	4.15	102
Female	95	Yes	Yes	No	No	No	No	No	No	No	Yes	No	No	No	Yes	No	No	No	No	35.6	No	No	No	Yes	Yes	No	No		No	Yes	Yes	No	No	No	No	No	No	Medical	Medical	22	12	No	9.57	6.43	1.63	1.31	304	4.43	122
Male	75	Yes	Yes	No	Yes	No	No	No	No	No	No	No	No	Yes	Yes	No	No	No	No	37.9	No	No	No	Yes	No	No	No		No	Yes	Yes	No	No	No	No	No	No	Medical	Medical	17	11	No	12.62	10.84	1.09	0.61	163	5.18	162
Female	63	Yes	Yes	No	No	Yes	Yes	No	No	No	No	No	No	Yes	No	Yes	No	Yes	Yes	38				No	No	No				Yes	No	No	No	No	No	No	No	Medical	Medical	8	5	No	4.35	2.14	1.45	0.73	275	4.3	129
Male	59	Yes	Yes	No	No	No	No	No	No	No	Yes	No	No	Yes	No	No	No	No	No	39	No	No	No	No	No	No	Yes	Yes	No	Yes	No	No	Yes	No	No	Yes	No	Medical	ICU	15	3	No	3.25	1.79	1.11	0.32	142	5.08	161
Female	75	Yes	Yes	No	No	No	No	No	No	No	Yes	No	No	No	No	No	No	No	Yes	37	No	No	No	No	Yes	No	No		No	Yes	No	No	No	No	No	No	No	Medical	Medical	20	3	No	12.98	9.88	2.15	0.9	359	4.84	113
Female	87	Yes	Yes	No	No	No	No	No	No	No	Yes	No	No	Yes	No	No	No	No	Yes	36	No	No	No	No	Yes	No	Yes	Yes	No	Yes	Yes	Yes	No	No	No	No	No	Medical	Medical		4	No	6.52	4.93	0.95	0.51		5.46	155
Female	89	Yes	Yes	No	No	No	No	No	No	No	Yes	No	No	Yes	No	No	No	No	No	38	No	No	No	No	Yes	No	Yes	Yes	No	Yes	Yes	No	No	No	No	No	No	Medical	Medical	12	2	No	13.91	12.21	0.92	0.61	339	3.47	102
Male	87	Yes	Yes	No	No	No	No	No	No	No	Yes	No	No	Yes	Yes	No	No	No	No	35.8	No	No	No	Yes	No	No	Yes	Yes	No	Yes	Yes	No	Yes	No	No	No	No	Medical	Medical		13	No	7.38	6.5	0.5	0.31	254	4.6	138
[truncated: 16 more columns]
